# Supplementary material for: Genotype-by-Environment Interaction Analysis of Metabolites in Pearl Millet Genotypes with High Concentrations of Slowly Digestible and Resistant Starch in Their Grains
Source: Cells. 2022 Oct 2;11(19):3109. doi: 10.3390/cells11193109 (PMC9563316; doi:10.3390/cells11193109)
Supplement: Supplementary file 1 [file cells-11-03109-s001.zip]

Archive with 8 entries (8 files):
- Suppl_Figures.pptx
- Table S1.xlsx
- Table S2.xlsx
- Table S3.xlsx
- Table S4.pdf
- Table S5.xlsx
- Table S6.xlsx
- Table S7.xlsx
