# Supplementary material for: Genotype-by-Environment Interaction Analysis of Metabolites in Pearl Millet Genotypes with High Concentrations of Slowly Digestible and Resistant Starch in Their Grains
Source: Cells. 2022 Oct 2;11(19):3109. doi: 10.3390/cells11193109 (PMC9563316; doi:10.3390/cells11193109)
Supplement: Supplementary file 1 [file cells-11-03109-s001.zip › Table S1.xlsx]

## Sheet: Sheet1
Supplementary table S1 Details of the different 11 accessions which is part of pearl millet Inbred Germplasm Association Panel (PMiGAP) used in trails at five different locations.
ID	Accession	Accession identifier	PMiGAP_ID	Biological status	Collecting source	Donor country	Country source	Latitude	Longitude
G1	ICMH-177111
G3	ICMX-207207	IP-9840	PMiGAP080	Landrace	Institute, Experimental station, Research	Sudan	Sudan	15.36	30.88
G15	ICMX-207076	IP-21020	PMiGAP173	Landrace	Farm store	Not applicable	Nigeria	11.5	11.25
G18	ICMX-207094	IP-8182	PMiGAP302	Landrace	Institute, Experimental station, Research	Not applicable	ICRISAT	-	-
G23	ICMX-207136	IP-3757	PMiGAP041	Landrace	Treshing floor	Not applicable	India	21.03	70.53
G24	ICMX-207137	IP-4974	PMiGAP179	Landrace	Institute, Experimental station, Research	Niger	Nigeria	-	-
G31	ICMX-207171	IP-15872	PMiGAP229	Improved cultivar	Institute, Experimental station, Research	Tanzania	Tanzania	-	-
G32	ICMX-207181	IP-19361	PMiGAP313	Breeding line	Field	Not applicable	Namibia	-	-
G33	ICMX-207183	IP-21169	PMiGAP210	Improved cultivar	Institute, Experimental station, Research	Not applicable	ICRISAT	-	-
G38	ICMX-207190			Landrace	Market or shop	Not applicable	Nigeria	12.87	11.04
G51	ICMX-207192	IP-5900	PMiGAP306	Landrace	Institute, Experimental station, Research	France	Senegal	13.87	-14.63
