# Supplementary material for: Genotype-by-Environment Interaction Analysis of Metabolites in Pearl Millet Genotypes with High Concentrations of Slowly Digestible and Resistant Starch in Their Grains
Source: Cells. 2022 Oct 2;11(19):3109. doi: 10.3390/cells11193109 (PMC9563316; doi:10.3390/cells11193109)
Supplement: Supplementary file 1 [file cells-11-03109-s001.zip › Table S2.xlsx]

## Sheet: Sheet1
Supplementary table S2 Geographic coordinates and Climatic data of the experimental sites in Africa.
Locations	Geographic coordinates*			Soil*	Weather data during the crop season 2018†
	Latitude	Longitude	Altitude	Type of soil	Rainfull (mm)	Min temperature (°C)	Max temperature (°C)
Sadore (Niger)	13.228	2.28	235	Sandy	591	24.2	43.13
Gampela (Burkina Faso)	12.419	1.351	275	Sandy Loam	751	23.4	35.5
Bawku-Ghana	11.06	0.24	226	Sandy Loam	213	24	41
Kano-Nigeria	12	8.31	311	Sandy Loam	697	22.3	46.4
Bamako-Mali	12.6	-8.002	350	Sandy	290	25.4	39,6
Min, minimum; Max, maximum temperatures; †Source: https://en.tutiempo.net/climate/africa.html
