# Supplementary material for: Genotype-by-Environment Interaction Analysis of Metabolites in Pearl Millet Genotypes with High Concentrations of Slowly Digestible and Resistant Starch in Their Grains
Source: Cells. 2022 Oct 2;11(19):3109. doi: 10.3390/cells11193109 (PMC9563316; doi:10.3390/cells11193109)
Supplement: Supplementary file 1 [file cells-11-03109-s001.zip › Table S3.xlsx]

## Sheet: Negative_ion_mode
Supplementary table S3: Metabolite pathway analyses to identify the health benefiting metabolite (Negative and positive ion mode) in pearl millet lines using the mummichog algorithm.
Path_ID	Pathway total	Hits.total	Hits.sig	Expected	FET	EASE	Gamma	Emp.Hits	Empirical	Pathway Number	Ion mode	Cpd.Hits	m/z
Galactose metabolism	26	20	20	9.9729	0.33389	0.70242	0.17955	100	1	P1	Negative	C01613;C05404;C00089;C00492;C05402;C05401;C05400;C05399;C01235;C00267;C00243;C00124;C03785;C00031;C00095;C00116;C00159;C00794;C00137;C00984	161.04533;89.02422;179.05588;180.05919;239.07684;225.0618;220.08243;215.03288;217.02997;357.10468;423.03336;421.03549;401.13;377.08545;379.08289;379.06464;377.08459;323.09827;342.11224;341.10873;387.11426;161.04533;73.02934;91.03984;129.01357;563.18292;519.15649;539.13831;541.1355;549.1673;544.18964;503.16202;504.16653;505.15646;251.0769;485.15176;163.06079;241.09254;701.19135;703.18823;747.13672…
Starch and sucrose metabolism	16	11	11	6.1372	0.55027	0.88431	0.32215	100	1	P8	Negative	C00185;C00095;C16688;C00089;C00760;C02591;C00031;C00689;C01083;C00208;C00721	161.04533;89.02422;179.05588;180.05919;239.07684;225.0618;220.08243;215.03288;217.02997;357.10468;423.03336;421.03549;401.13;377.08545;379.08289;379.06464;377.08459;323.09827;342.11224;341.10873;387.11426;161.04533;421.07562;422.07858;501.00024;563.18292;519.15649;539.13831;541.1355;549.1673;544.18964;503.16202;504.16653;505.15646;251.0769;485.15176;267.07184
Fructose and mannose metabolism	20	8	8	7.6715	0.64855	0.93488	0.40522	99	0.99	P21	Negative	C00794;C00267;C00159;C00095;C00665;C00577;C05378;C01019	161.04533;89.02422;179.05588;180.05919;239.07684;225.0618;220.08243;215.03288;217.02997;161.04533;105.01913;149.04559;135.02989;90.02751;71.01385;130.05072;376.96164;163.06079;241.09254;145.05025;209.0667;204.08746;199.03766
Ascorbate and aldarate metabolism	18	10	10	6.9043	0.58132	0.90214	0.34695	100	1	P11	Negative	C01040;C00137;C00191;C05422;C01041;C02670;C01115;C01825;C03289;C00818	87.00858;87.00858;89.02422;157.01385;159.02979;161.04533;173.00888;174.0121;175.02483;177.04004;179.05588;180.05919;191.01947;193.03523;215.01404;215.03288;217.02997;218.06686;220.08243;223.0457;225.0618;237.06114;239.07684
Flavone and flavonol biosynthesis	12	10	10	4.6029	0.58132	0.90214	0.34695	61	0.61	P14	Negative	C05903;C01477;C01750;C12249;C16911;C01514;C05625;C19796;C21833;C21854	269.0452;285.04037;315.05084;329.06671;431.09821;447.09317;483.06995;593.15131;594.15613;609.14612;610.15125;629.12787;631.12506;645.12299;647.12024
Riboflavin metabolism	11	4	4	4.2193	0.80608	0.98402	0.57643	98	0.98	P46	Negative	C00255;C04732;C15556;C04332	183.00639;185.00369;187.06094;297.08313;311.07724;325.11401;327.11249;341.10873;361.09143;377.13
Zeatin biosynthesis	19	5	5	7.2879	0.76357	0.97426	0.52381	0	0	P42	Negative	C00020;C15545;C15546;C07330;C00147	134.04684;346.05573;129.05548;143.07094;99.04494;256.05936,380.1561,83.05001
Biotin metabolism	6	2	2	2.3014	0.89803	0.99715	0.7243	0	0	P60	Negative	C00120;C01092	102.05605;281.03619
Folate biosynthesis (vitamin B-9)	22	5	4	8.4386	0.97614	0.99867	0.77206	100	1	P65	Negative	C11355;C00101;C00568;C00266	59.01373;75.00871;96.96938;100.0401;105.01913;119.03468;136.03993;182.04556;223.0457;490.16724
Vitamin B6 metabolism	11	1	1	4.2193	0.9477	1	1	81	0.81	P85	Negative	C00250	182.046
Inositol phosphate metabolism	20	5	5	7.6715	0.76357	0.97426	0.52381	99	0.99	P41	Negative	C01220;C00137;C00222;C04063;C00191	87.00858;88.01183;89.02422;103.00342;128.03488;128.03505;133.01424;147.0296;161.04533;175.02483;179.05588;180.05919;193.03523;215.03288;217.02997;220.08243;225.0618;239.07684;376.96164
Glutathione metabolism	19	7	7	7.2879	0.6849	0.94949	0.43976	94	0.94	P25	Negative	C00051;C00127;C00037;C00025;C00097;C01879;C05422	74.0246;128.03488;128.03505;129.03835;144.02994;146.04601;147.04893;148.04329;166.01778;173.00888;174.0121;174.0408;187.07204;288.06674;306.07654;307.08032;308.07245;647.12024
Anthocyanin biosynthesis	6	1	1	2.3014	0.9477	1	1	0	0	P88	Negative	C12137	433.111
Carotenoid biosynthesis	41	17	11	15.727	0.99999	1	0.96967	78	0.78	P75	Negative	C15981;C13455;C13453;C06098;C08583;C15965;C15966;C08590;C08591;C20692;C08601;C08580;C15968;C20693	247.13373;265.14438;347.18634;377.26614;597.39404;609.39325;611.40851;613.42419
Flavonoid biosynthesis	46	28	14	17.644	1	1	0.99983	100	1	P78	Negative	C09826;C02947;C10434;C05903;C05906;C03648;C00974;C05911;C05631;C02906;C01477;C01617;C10044;C12136;C09727;C12128;C12127;C06562;C09320;C01378;C10107;C15525;C16405;C01514;C00774;C09833	167.03484;269.0452;285.04037;307.06152;315.05084;321.07718;329.06671;333.05939;333.09647;345.09842;349.09073;361.09143;377.05243;379.06464;577.15649
Nicotinate and nicotinamide metabolism	13	6	5	4.9865	0.96535	0.99743	0.73129	100	1	P63	Negative	C00049;C05840;C01185;C00455;C00253	114.01936;122.0246;132.03029;133.03357;171.04079;173.0563;182.04556;377.07471;379.05466
Biosynthesis of secondary metabolites - unclassified	5	1	1	1.9179	0.9477	1	1	100	1	P90	Negative	C00811	209.04527;164.04323;163.03986;185.02167;179.03487
Biosynthesis of secondary metabolites - other antibiotics	6	4	2	2.3014	0.99951	0.99999	0.93915	78	0.78	P73	Negative	C05366;C20455;C18167;C20456	379.11618;441.09036
Glucosinolate biosynthesis	12	12	5	4.6029	1	1	0.99568	93	0.93	P77	Negative	C17210;C17214;C17218;C17226;C17230;C17212;C17215;C17219;C17227;C17231	223.02789;223.0457;237.06114;265.0932;279.10617
Fatty acid biosynthesis	13	7	7	4.9865	0.6849	0.94949	0.43976	0	0	P23	Negative	C00249;C02679;C08362;C01571;C06423;C00712;C06424	125.09682;143.10764;171.13879;199.1703;269.21234;287.22253;291.20956;319.22229;327.25394
Caffeine metabolism	10	6	6	3.8357	0.72321	0.96268	0.47889	63	0.63	P29	Negative	C16358;C16361;C07480;C16353;C13747;C16362	187.02451;215.03288;217.02997;221.06645;225.0618;235.06082;239.07684;269.08755
Fatty acid degradation	34	5	5	13.041	0.76357	0.97426	0.52381	0	0	P38	Negative	C05260;C02593;C00249;C03547;C05259	75.00871;76.01189;110.98498;110.98505;135.02989;291.20956;976.30536;977.31036;978.30109;1038.30737;1064.31763
Linoleic acid metabolism	3	3	3	1.1507	0.85086	0.99174	0.6403	97	0.97	P50	Negative	C01595;C04717;C14827	327.21817;347.19943;317.20657;315.21017;339.25391
Fatty acid elongation	16	2	2	6.1372	0.89803	0.99715	0.7243	0	0	P57	Negative	C00249;C02593	977.31036;976.30536;978.30109;291.20956
Steroid biosynthesis	39	5	2	14.959	0.99997	1	0.97187	69	0.69	P76	Negative	C15777;C03428;C15781;C04525;C08813	419.3298;667.23224
Stilbenoid, diarylheptanoid and gingerol biosynthesis	11	4	2	4.2193	0.99951	0.99999	0.93915	100	1	P72	Negative	C02947;C10434	167.03484;321.07718
Cutin, suberine and wax biosynthesis	11	8	6	4.2193	0.99403	0.99958	0.82963	100	1	P69	Negative	C00712;C00249;C08281;C18218;C19620;C19623	287.22253;291.20956;307.2049;319.22229;327.25394;329.23328;331.2489;349.21576;355.32175;356.3251;399.34787
Nitrogen metabolism	11	6	4	4.2193	0.99771	0.9999	0.88208	96	0.96	P71	Negative	C00488;C00064;C00025;C00058	86.02467;104.03521;105.01913;128.03488;128.03505;145.0618;146.04601;147.04893;148.04329;187.07204
Glycosphingolipid biosynthesis - ganglio series	3	1	1	1.1507	0.9477	1	1	95	0.95	P84	Negative	G00108	596.48254;615.49695;614.492;616.48926
Brassinosteroid biosynthesis	20	1	1	7.6715	0.9477	1	1	0	0	P86	Negative	C15785	419.33

## Sheet: Positive_ion_mode
Path_ID	Pathway total	Hits.total	Hits.sig	Expected	FET	EASE	Gamma	Emp.Hits	Empirical	Pathway Number	Positive Ion mode	Cpd.Hits	m/z
Galactose metabolism	26	23	15	9.5986	0.99461	0.99861	0.77502	96	0.96	P72	Positive	C01613;C01097;C00089;C05402;C05401;C05400;C05399;C01235;C00267;C00243;C00103;C00446;C00124;C00031;C00095;C00116;C00159;C00794;C00137;C00668;C00984	57.03368;61.02851;65.05981;75.04411;91.03888;131.01012;135.06477;145.04904;163.05984;177.07539;203.05222;205.06773;219.02611;221.0415;233.04169;279.04697;293.06262;325.11218;343.12283;365.10425;365.10529;381.07834;383.09384;383.09512;689.20892;705.1828;725.18933
Fructose and mannose metabolism	20	13	12	7.3836	0.35735	0.64684	0.166	83	0.83	P11	Positive	C00794;C00267;C00159;C00095;C00275;C00636;C05345;C00118;C01094;C01019;C00111;C02985	61.02851;87.04399;91.03888;98.98413;119.06998;124.99946;129.05449;135.06477;145.04904;163.05984;177.05414;177.07539;203.05222;205.06773;219.02611;221.0415;233.04169;279.04697
Starch and sucrose metabolism	16	10	8	5.9069	0.7953	0.93824	0.42373	99	0.99	P38	Positive	C00185;C00095;C00089;C00103;C00092;C00031;C01083;C00208;C00085	61.02851;91.03888;135.06477;145.04904;163.05984;177.07539;203.05222;219.02611;233.04169;279.04697;325.11218;343.12283;365.10425;365.10529;381.07834
Phosphatidylinositol signaling system	16	4	4	5.9069	0.49695	0.87537	0.32301	83	0.83	P32	Positive	C00137;C03546;C01177;C04006	61.02851;91.03888;135.06477;145.04904;163.05984;177.07539;203.05222;219.02611;233.04169;279.04697
Inositol phosphate metabolism	20	8	7	7.3836	0.62547	0.87559	0.32328	93	0.93	P33	Positive	C00092;C03546;C04006;C00137;C01177;C00111;C00118	61.02851;87.04399;91.03888;98.98413;124.99946;135.06477;145.04904;163.05984;177.07539;203.05222;219.02611;233.04169;279.04697
Vitamin B6 metabolism	11	8	7	4.061	0.62547	0.87559	0.32328	64	0.64	P34	Positive	C00118;C00627;C00314;C00018;C00250;C00534;C06056	87.04399;90.05499;90.05502;96.04446;97.07594;98.05988;98.98413;124.07535;124.99946;134.05966;142.08582;151.03841;152.0701;166.08597;169.09641;170.08058;176.01033;187.1071
Folate biosynthesis	22	7	7	8.1219	0.29299	0.68343	0.18194	41	0.41	P14	Positive	C00251;C11355;C03541;C00921;C00568;C01300;C00266	61.02851;94.06503;98.98413;102.03376;110.06004;120.04417;121.02805;138.05461;138.05501;139.0578;150.077;159.06778;160.03647;176.01033;181.04886;206.04507;317.11472;353.13571
Ascorbate and aldarate metabolism	18	6	6	6.6452	0.34955	0.7488	0.21652	61	0.61	P16	Positive	C01040;C15926;C00137;C01115;C01825;C00818	61.02851;91.03888;135.06477;145.04904;163.05984;177.07539;183.04945;203.05222;219.02611;233.04169;279.04697
Zeatin biosynthesis	19	6	6	7.0144	0.34955	0.7488	0.21652	36	0.36	P17	Positive	C02029;C15546;C16448;C07330;C00147;C16430	67.05441;85.06495;136.06137;145.04904;221.12808;381.16669;383.18213;384.18738
Riboflavin metabolism	11	5	4	4.061	0.81732	0.96795	0.50781	79	0.79	P44	Positive	C04732;C15556;C00061;C00016	101.05956;139.01514;157.02599;209.12776;263.06036;279.11023;345.10172;457.1138
Biotin metabolism	6	2	1	2.2151	0.97468	1	1	71	0.71	P87	Positive	C01909	171.149
Carotenoid biosynthesis	41	6	4	15.136	0.94509	0.99257	0.65729	0	0	P60	Positive	C05430;C15857;C19764;C20692;C03427;C20693	379.28171;361.15271;242.15721;599.43488
Flavone and flavonol biosynthesis	12	7	5	4.4301	0.91483	0.98479	0.59035	41	0.41	P56	Positive	C01477;C05625;C19796;C21833;C21854	272.06464;543.17108;595.16626;596.16833;611.16052;633.11987;649.11523
Flavonoid biosynthesis	46	19	7	16.982	1	1	0.9867	52	0.52	P80	Positive	C09826;C12208;C02947;C05908;C05905;C09751;C00509;C09614;C06561;C01477;C08578;C10044	181.04886;204.10138;220.09636;249.0759;272.06464;274.07953;665.16705
Anthocyanin biosynthesis	6	3	3	2.2151	0.59221	0.93043	0.40736	29	0.29	P37	Positive	C05908;C05905;C12138	204.10138;220.09636;156.04158
Glutathione metabolism	19	5	5	7.0144	0.41686	0.81365	0.26201	86	0.86	P22	Positive	C00025;C01879;C00077;C00134;C01672	72.08089;84.04434;86.06004;86.09653;89.10734;97.07594;102.05484;104.07053;105.10226;115.08643;116.07043;120.06528;130.04947;147.06659;150.05777
Nicotinate and nicotinamide metabolism	13	5	5	4.7993	0.41686	0.81365	0.26201	0	0	P26	Positive	C00049;C05840;C00111;C00253;C00153	80.04961;87.04399;88.03925;90.05499;90.05502;95.06057;96.04446;98.98413;116.03404;124.99946;134.04454
Caffeine metabolism	10	4	1	3.6918	0.99939	1	1	79	0.79	P82	Positive	C16360;C16356	199.063
Monobactam biosynthesis	8	6	5	2.9534	0.75343	0.94333	0.43538	0	0	P41	Positive	C00049;C20258;C00441;C03082;C03972	74.06007;88.03925;90.05499;90.05502;101.02338;104.09354;116.03404;128.07028;130.04947;134.04454
Biosynthesis of secondary metabolites - other antibiotics	6	6	4	2.2151	0.94509	0.99257	0.65729	7	0.07	P61	Positive	C05366;C10646;C20455;C20454;C18167;C20456	331.15442;381.13034;383.14554;385.16116;431.16653
Biosynthesis of unsaturated fatty acids	22	9	9	8.1219	0.20562	0.55791	0.13448	0	0	P7	Positive	C02041;C00249;C01530;C06425;C01595;C03242;C06426;C06428;C06427	154.13338;239.23619;317.18701;319.20273;353.26535;369.23956;371.21884;381.29654;391.2233;397.27112;1120.3689
alpha-Linolenic acid metabolism	24	10	10	8.8603	0.17216	0.49989	0.11808	0	0	P3	Positive	C04785;C06427;C01226;C08491;C16327;C16310;C16324;C16323;C16322;C08492	71.04934;71.08576;81.07008;83.0857;121.10098;137.03587;137.09564;231.07607;293.21066;317.18701;333.20334;1066.31226
Glycerophospholipid metabolism	13	9	8	4.7993	0.5645	0.83448	0.2801	98	0.98	P30	Positive	C00346;C00189;C01233;C00093;C01210;C13482;C00670;C00111	58.06532;62.06017;72.08089;86.09653;87.04399;89.05965;98.98413;105.03338;124.99946;132.10178;139.01514;148.07555;156.04158;157.04507;158.03967;160.03647;191.03143;240.09918;254.01805;258.1095;259.11255;280.09174;296.06522
Cutin, suberine and wax biosynthesis	11	4	4	4.061	0.49695	0.87537	0.32301	13	0.13	P31	Positive	C19616;C00249;C19418;C19620	239.23619;337.21365;337.23456;337.23523
Fatty acid biosynthesis	13	6	5	4.7993	0.75343	0.94333	0.43538	32	0.32	P40	Positive	C00249;C02679;C06423;C01530;C06424	73.06485;109.10098;112.08669;154.13338;239.23619;267.17096;353.26535;369.23956
Fatty acid elongation	16	2	2	5.9069	0.70547	0.97407	0.53265	15	0.15	P48	Positive	C05273;C00249	239.23619;948.30762
Fatty acid degradation	34	5	3	12.552	0.96899	0.99717	0.73107	13	0.13	P68	Positive	C05260;C00249;C05261;C05273;C05259	239.23619;1038.33789;948.30762
Linoleic acid metabolism	3	3	2	1.1075	0.93198	0.99589	0.70451	11	0.11	P65	Positive	C01595;C04717;C14827	335.21884;319.20273
Glycerolipid metabolism	10	8	5	3.6918	0.97441	0.99627	0.71173	100	1	P66	Positive	C00093;C00116;C00103;C00111;C00197	57.03368;65.05981;75.04411;87.04399;89.05965;98.98413;103.03883;105.03338;124.99946;131.01012;177.07539;191.03143;233.04169;279.04697
