# Supplementary material for: Genotype-by-Environment Interaction Analysis of Metabolites in Pearl Millet Genotypes with High Concentrations of Slowly Digestible and Resistant Starch in Their Grains
Source: Cells. 2022 Oct 2;11(19):3109. doi: 10.3390/cells11193109 (PMC9563316; doi:10.3390/cells11193109)
Supplement: Supplementary file 1 [file cells-11-03109-s001.zip › Table S5.xlsx]

## Sheet: Sheet3
Supplementary table S5: Additive Main effects and Multiplicative Interaction (AMMI) analysis for health benefiting metabolites in pearl millet genotypes under five test environments
Metabolite	Source	d.f.	s.s.	m.s.	v.r.	F pr
n285.04037	Total	659	5.37e-06	8.1486e-09
	Treatments	54	2.323e-06	4.3013e-08	8.32	<0.001
	Genotypes	10	8.29e-07	8.2918e-08	16.04	<0.001
	Environments	4	1.058e-06	2.6455e-07	71.42	<0.001
	Block	55	2.04e-07	3.7044e-09	0.72	0.9378
	Interactions	40	4.35e-07	1.0883e-08	2.11	<0.001
	IPCA 1	13	3.33e-07	2.5594e-08	4.95	<0.001
	IPCA 2	11	5.9e-08	5.3726e-09	1.04	0.4099
	Residuals	16	4.4e-08	2.72e-09	0.53	0.934
	Error	550	2.843e-06	5.17e-09
n315.05084	Total	659	4.766e-06	7.2317e-09
	Treatments	54	1.361e-06	2.5209e-08	4.46	<0.001
	Genotypes	10	3.18e-07	3.1832e-08	5.63	<0.001
	Environments	4	7.11e-07	1.7783e-07	32.97	<0.001
	Block	55	2.97e-07	5.3931e-09	0.95	0.5701
	Interactions	40	3.32e-07	8.291e-09	1.47	0.0348
	IPCA 1	13	1.77e-07	1.363e-08	2.41	0.0036
	IPCA 2	11	7.3e-08	6.5956e-09	1.17	0.3069
	Residuals	16	8.2e-08	5.1185e-09	0.91	0.5625
	Error	550	3.108e-06	5.6505e-09
n321.07718	Total	659	3.4635e-06	5.2556e-09
	Treatments	54	1.2766e-06	2.3642e-08	6.63	<0.001
	Genotypes	10	2.657e-07	2.6573e-08	7.45	<0.001
	Environments	4	6.605e-07	1.6513e-07	40.31	<0.001
	Block	55	2.253e-07	4.0964e-09	1.15	0.2238
	Interactions	40	3.504e-07	8.7603e-09	2.46	<0.001
	IPCA 1	13	1.75e-07	1.3458e-08	3.77	<0.001
	IPCA 2	11	8.37e-08	7.6066e-09	2.13	0.0168
	Residuals	16	9.18e-08	5.7367e-09	1.61	0.0619
	Error	550	1.9615e-06	3.5664e-09
n577.15649	Total	659	0.00020771	3.15e-07
	Treatments	54	9.366e-05	1.734e-06	9.46	<0.001
	Genotypes	10	2.927e-05	2.927e-06	15.97	<0.001
	Environments	4	3.876e-05	9.69e-06	40.3	<0.001
	Block	55	1.322e-05	2.4e-07	1.31	0.0721
	Interactions	40	2.563e-05	6.41e-07	3.5	<0.001
	IPCA 1	13	1.769e-05	1.361e-06	7.42	<0.001
	IPCA 2	11	5.61e-06	5.1e-07	2.78	0.0016
	Residuals	16	2.33e-06	1.45e-07	0.79	0.6939
	Error	550	0.00010082	1.83e-07
n171.04079	Total	659	9.149e-06	1.3884e-08
	Treatments	54	2.917e-06	5.402e-08	5.11	<0.001
	Genotypes	10	9.14e-07	9.1446e-08	8.64	<0.001
	Environments	4	1.016e-06	2.5397e-07	33.72	<0.001
	Block	55	4.14e-07	7.5319e-09	0.71	0.9412
	Interactions	40	9.87e-07	2.4669e-08	2.33	<0.001
	IPCA 1	13	5.57e-07	4.2849e-08	4.05	<0.001
	IPCA 2	11	3.45e-07	3.1387e-08	2.97	<0.001
	Residuals	16	8.4e-08	5.2785e-09	0.5	0.9481
	Error	550	5.818e-06	1.0578e-08
n164.04323	Total	659	7.188e-06	1.0907e-08
	Treatments	54	2.357e-06	4.3656e-08	5.47	<0.001
	Genotypes	10	1.148e-06	1.148e-07	14.38	<0.001
	Environments	4	6.89e-07	1.7235e-07	21.58	<0.001
	Block	55	4.39e-07	7.9873e-09	1	0.4773
	Interactions	40	5.2e-07	1.3e-08	1.63	0.0101
	IPCA 1	13	2.35e-07	1.8105e-08	2.27	0.0065
	IPCA 2	11	1.71e-07	1.5533e-08	1.95	0.0317
	Residuals	16	1.14e-07	7.1111e-09	0.89	0.5803
	Error	550	4.391e-06	7.9838e-09
n163.03986	Total	659	0.0015599	2.367e-06
	Treatments	54	0.0005085	9.417e-06	5.37	<0.001
	Genotypes	10	0.0002581	2.5808e-05	14.72	<0.001
	Environments	4	0.0001133	2.8327e-05	17.91	<0.001
	Block	55	8.7e-05	1.582e-06	0.9	0.6742
	Interactions	40	0.0001371	3.428e-06	1.96	<0.001
	IPCA 1	13	5.84e-05	4.494e-06	2.56	0.0019
	IPCA 2	11	4.21e-05	3.827e-06	2.18	0.0141
	Residuals	16	3.66e-05	2.289e-06	1.31	0.1881
	Error	550	0.0009643	1.753e-06
n976.30536	Total	659	1.4344e-05	2.1766e-08
	Treatments	54	4.375e-06	8.102e-08	5.03	<0.001
	Genotypes	10	1.215e-06	1.2148e-07	7.54	<0.001
	Environments	4	1.957e-06	4.892e-07	24.37	<0.001
	Block	55	1.104e-06	2.0074e-08	1.25	0.1182
	Interactions	40	1.203e-06	3.0086e-08	1.87	0.0013
	IPCA 1	13	5.46e-07	4.2029e-08	2.61	0.0016
	IPCA 2	11	3.79e-07	3.4451e-08	2.14	0.0165
	Residuals	16	2.78e-07	1.7382e-08	1.08	0.3724
	Error	550	8.865e-06	1.6117e-08
n977.31036	Total	659	1.9547e-06	2.9661e-09
	Treatments	54	5.962e-07	1.1041e-08	4.9	<0.001
	Genotypes	10	1.69e-07	1.6896e-08	7.49	<0.001
	Environments	4	2.273e-07	5.6825e-08	26.46	<0.001
	Block	55	1.181e-07	2.1479e-09	0.95	0.5742
	Interactions	40	2e-07	4.9989e-09	2.22	<0.001
	IPCA 1	13	8.51e-08	6.5439e-09	2.9	<0.001
	IPCA 2	11	5.2e-08	4.7247e-09	2.1	0.0191
	Residuals	16	6.29e-08	3.9321e-09	1.74	0.0357
	Error	550	1.2403e-06	2.2551e-09
n321.07718	Total	659	3.4635e-06	5.2556e-09
	Treatments	54	1.2766e-06	2.3642e-08	6.63	<0.001
	Genotypes	10	2.657e-07	2.6573e-08	7.45	<0.001
	Environments	4	6.605e-07	1.6513e-07	40.31	<0.001
	Block	55	2.253e-07	4.0964e-09	1.15	0.2238
	Interactions	40	3.504e-07	8.7603e-09	2.46	<0.001
	IPCA 1	13	1.75e-07	1.3458e-08	3.77	<0.001
	IPCA 2	11	8.37e-08	7.6066e-09	2.13	0.0168
	Residuals	16	9.18e-08	5.7367e-09	1.61	0.0619
	Error	550	1.9615e-06	3.5664e-09
n179.05588	Total	659	0.003881	5.89e-06
	Treatments	54	0.001941	3.595e-05	12.48	<0.001
	Genotypes	10	0.000209	2.086e-05	7.24	<0.001
	Environments	4	0.001423	0.00035576	55.08	<0.001
	Block	55	0.000355	6.46e-06	2.24	<0.001
	Interactions	40	0.00031	7.74e-06	2.69	<0.001
	IPCA 1	13	0.000181	1.392e-05	4.83	<0.001
	IPCA 2	11	7.5e-05	6.81e-06	2.36	0.0074
	Residuals	16	5.4e-05	3.35e-06	1.16	0.2928
	Error	550	0.001585	2.88e-06
n539.13831	Total	659	0.038991	5.92e-05
	Treatments	54	0.012901	0.0002389	5.82	<0.001
	Genotypes	10	0.002398	0.0002398	5.84	<0.001
	Environments	4	0.006974	0.0017435	27.27	<0.001
	Block	55	0.003516	6.39e-05	1.56	0.0081
	Interactions	40	0.003529	8.82e-05	2.15	<0.001
	IPCA 1	13	0.00198	0.0001523	3.71	<0.001
	IPCA 2	11	0.000986	8.96e-05	2.18	0.014
	Residuals	16	0.000563	3.52e-05	0.86	0.6189
	Error	550	0.022574	4.1e-05
n541.1355	Total	659	0.0039777	6.04e-06
	Treatments	54	0.0013315	2.466e-05	5.93	<0.001
	Genotypes	10	0.0002611	2.611e-05	6.28	<0.001
	Environments	4	0.0007194	0.00017985	27.55	<0.001
	Block	55	0.000359	6.53e-06	1.57	0.0072
	Interactions	40	0.000351	8.77e-06	2.11	<0.001
	IPCA 1	13	0.000196	1.507e-05	3.62	<0.001
	IPCA 2	11	9.84e-05	8.94e-06	2.15	0.0158
	Residuals	16	5.66e-05	3.54e-06	0.85	0.6265
	Error	550	0.0022872	4.16e-06
n505.15646	Total	659	1.7338e-05	2.631e-08
	Treatments	54	5.302e-06	9.818e-08	5.05	<0.001
	Genotypes	10	2.113e-06	2.1126e-07	10.87	<0.001
	Environments	4	9.98e-07	2.4949e-07	10.21	<0.001
	Block	55	1.344e-06	2.4438e-08	1.26	0.1088
	Interactions	40	2.191e-06	5.478e-08	2.82	<0.001
	IPCA 1	13	1.206e-06	9.276e-08	4.77	<0.001
	IPCA 2	11	5.81e-07	5.2817e-08	2.72	0.002
	Residuals	16	4.04e-07	2.5271e-08	1.3	0.1914
	Error	550	1.0693e-05	1.9441e-08
n701.19135	Total	659	0.0006377	9.68e-07
	Treatments	54	0.0002457	4.55e-06	7.26	<0.001
	Genotypes	10	7.33e-05	7.335e-06	11.7	<0.001
	Environments	4	0.0001066	2.6657e-05	30.96	<0.001
	Block	55	4.74e-05	8.61e-07	1.37	0.0436
	Interactions	40	6.57e-05	1.643e-06	2.62	<0.001
	IPCA 1	13	3.25e-05	2.498e-06	3.99	<0.001
	IPCA 2	11	1.62e-05	1.475e-06	2.35	0.0077
	Residuals	16	1.7e-05	1.064e-06	1.7	0.0433
	Error	550	0.0003447	6.27e-07
n703.18823	Total	659	5.923e-05	8.99e-08
	Treatments	54	2.244e-05	4.155e-07	7.08	<0.001
	Genotypes	10	6.92e-06	6.923e-07	11.8	<0.001
	Environments	4	9.5e-06	2.3761e-06	28.95	<0.001
	Block	55	4.51e-06	8.21e-08	1.4	0.0352
	Interactions	40	6.01e-06	1.503e-07	2.56	<0.001
	IPCA 1	13	3.17e-06	2.442e-07	4.16	<0.001
	IPCA 2	11	1.39e-06	1.263e-07	2.15	0.0156
	Residuals	16	1.45e-06	9.04e-08	1.54	0.0806
	Error	550	3.227e-05	5.87e-08
n666.21851	Total	659	9.676e-07	1.4684e-09
	Treatments	54	2.536e-07	4.6963e-09	3.96	<0.001
	Genotypes	10	1.146e-07	1.1462e-08	9.66	<0.001
	Environments	4	6.1e-08	1.5246e-08	13.63	<0.001
	Block	55	6.15e-08	1.1183e-09	0.94	0.5942
	Interactions	40	7.8e-08	1.95e-09	1.64	0.0089
	IPCA 1	13	4.49e-08	3.4552e-09	2.91	<0.001
	IPCA 2	11	1.7e-08	1.5436e-09	1.3	0.2198
	Residuals	16	1.61e-08	1.0065e-09	0.85	0.6301
	Error	550	6.525e-07	1.1864e-09
n267.07184	Total	659	0.00038832	5.89e-07
	Treatments	54	0.00013735	2.543e-06	6.56	<0.001
	Genotypes	10	3.633e-05	3.633e-06	9.37	<0.001
	Environments	4	5.111e-05	1.2777e-05	18.58	<0.001
	Block	55	3.782e-05	6.88e-07	1.77	<0.001
	Interactions	40	4.991e-05	1.248e-06	3.22	<0.001
	IPCA 1	13	3.626e-05	2.789e-06	7.2	<0.001
	IPCA 2	11	8.25e-06	7.5e-07	1.94	0.0327
	Residuals	16	5.4e-06	3.37e-07	0.87	0.6038
	Error	550	0.00021316	3.88e-07
n204.08746	Total	659	2.2881e-06	3.4721e-09
	Treatments	54	5.625e-07	1.0417e-08	3.69	<0.001
	Genotypes	10	1.479e-07	1.4791e-08	5.24	<0.001
	Environments	4	2.05e-07	5.1246e-08	16.4	<0.001
	Block	55	1.718e-07	3.1241e-09	1.11	0.2864
	Interactions	40	2.096e-07	5.2404e-09	1.85	0.0014
	IPCA 1	13	9.12e-08	7.0137e-09	2.48	0.0027
	IPCA 2	11	6.25e-08	5.6862e-09	2.01	0.0253
	Residuals	16	5.59e-08	3.493e-09	1.24	0.2349
	Error	550	1.5538e-06	2.825e-09
n285.04037	Total	659	5.37e-06	8.1486e-09
	Treatments	54	2.323e-06	4.3013e-08	8.32	<0.001
	Genotypes	10	8.29e-07	8.2918e-08	16.04	<0.001
	Environments	4	1.058e-06	2.6455e-07	71.42	<0.001
	Block	55	2.04e-07	3.7044e-09	0.72	0.9378
	Interactions	40	4.35e-07	1.0883e-08	2.11	<0.001
	IPCA 1	13	3.33e-07	2.5594e-08	4.95	<0.001
	IPCA 2	11	5.9e-08	5.3726e-09	1.04	0.4099
	Residuals	16	4.4e-08	2.72e-09	0.53	0.934
	Error	550	2.843e-06	5.17e-09
n315.05084	Total	659	4.766e-06	7.2317e-09
	Treatments	54	1.361e-06	2.5209e-08	4.46	<0.001
	Genotypes	10	3.18e-07	3.1832e-08	5.63	<0.001
	Environments	4	7.11e-07	1.7783e-07	32.97	<0.001
	Block	55	2.97e-07	5.3931e-09	0.95	0.5701
	Interactions	40	3.32e-07	8.291e-09	1.47	0.0348
	IPCA 1	13	1.77e-07	1.363e-08	2.41	0.0036
	IPCA 2	11	7.3e-08	6.5956e-09	1.17	0.3069
	Residuals	16	8.2e-08	5.1185e-09	0.91	0.5625
	Error	550	3.108e-06	5.6505e-09
n431.09821	Total	659	0.0008775	1.332e-06
	Treatments	54	0.0004512	8.356e-06	11.78	<0.001
	Genotypes	10	0.0001955	1.9549e-05	27.57	<0.001
	Environments	4	0.0001226	3.0641e-05	46.42	<0.001
	Block	55	3.63e-05	6.6e-07	0.93	0.6176
	Interactions	40	0.0001332	3.329e-06	4.7	<0.001
	IPCA 1	13	0.0001142	8.788e-06	12.39	<0.001
	IPCA 2	11	1e-05	9.08e-07	1.28	0.232
	Residuals	16	8.9e-06	5.59e-07	0.79	0.6993
	Error	550	0.00039	7.09e-07
n447.09317	Total	659	2.6154e-05	3.97e-08
	Treatments	54	8.362e-06	1.548e-07	5.06	<0.001
	Genotypes	10	2.641e-06	2.641e-07	8.63	<0.001
	Environments	4	3.068e-06	7.669e-07	44.23	<0.001
	Block	55	9.54e-07	1.73e-08	0.57	0.995
	Interactions	40	2.653e-06	6.63e-08	2.17	<0.001
	IPCA 1	13	1.609e-06	1.238e-07	4.04	<0.001
	IPCA 2	11	4.92e-07	4.48e-08	1.46	0.1419
	Residuals	16	5.51e-07	3.44e-08	1.12	0.328
	Error	550	1.6839e-05	3.06e-08
n593.15131	Total	659	0.0009191	1.395e-06
	Treatments	54	0.0003838	7.107e-06	7.88	<0.001
	Genotypes	10	0.0001367	1.367e-05	15.17	<0.001
	Environments	4	0.0001641	4.1026e-05	57	<0.001
	Block	55	3.96e-05	7.2e-07	0.8	0.8495
	Interactions	40	8.3e-05	2.074e-06	2.3	<0.001
	IPCA 1	13	4.5e-05	3.464e-06	3.84	<0.001
	IPCA 2	11	1.84e-05	1.672e-06	1.86	0.0426
	Residuals	16	1.95e-05	1.221e-06	1.35	0.159
	Error	550	0.0004957	9.01e-07
n629.12787	Total	659	0.0007346	1.115e-06
	Treatments	54	0.0003587	6.643e-06	10.62	<0.001
	Genotypes	10	0.0001341	1.341e-05	21.43	<0.001
	Environments	4	0.0001357	3.3922e-05	58.84	<0.001
	Block	55	3.17e-05	5.76e-07	0.92	0.637
	Interactions	40	8.9e-05	2.224e-06	3.55	<0.001
	IPCA 1	13	6.79e-05	5.224e-06	8.35	<0.001
	IPCA 2	11	1.24e-05	1.124e-06	1.8	0.0515
	Residuals	16	8.7e-06	5.42e-07	0.87	0.6083
	Error	550	0.0003442	6.26e-07
n631.12506	Total	659	7.369e-05	1.118e-07
	Treatments	54	3.465e-05	6.417e-07	9.9	<0.001
	Genotypes	10	1.258e-05	1.2582e-06	19.41	<0.001
	Environments	4	1.257e-05	3.1434e-06	51.16	<0.001
	Block	55	3.38e-06	6.14e-08	0.95	0.5833
	Interactions	40	9.5e-06	2.374e-07	3.66	<0.001
	IPCA 1	13	7.04e-06	5.413e-07	8.35	<0.001
	IPCA 2	11	1.63e-06	1.482e-07	2.29	0.0098
	Residuals	16	8.3e-07	5.19e-08	0.8	0.6855
	Error	550	3.565e-05	6.48e-08
n327.11249	Total	659	1.1578e-06	1.7568e-09
	Treatments	54	2.988e-07	5.5332e-09	3.93	<0.001
	Genotypes	10	1.349e-07	1.3493e-08	9.58	<0.001
	Environments	4	6.83e-08	1.7087e-08	11.17	<0.001
	Block	55	8.42e-08	1.5301e-09	1.09	0.3186
	Interactions	40	9.55e-08	2.3877e-09	1.69	0.0058
	IPCA 1	13	3.81e-08	2.9293e-09	2.08	0.0139
	IPCA 2	11	2.57e-08	2.3355e-09	1.66	0.0796
	Residuals	16	3.17e-08	1.9836e-09	1.41	0.132
	Error	550	7.748e-07	1.4088e-09
n256.05936	Total	659	5.135e-07	7.7927e-10
	Treatments	54	1.823e-07	3.376e-09	6.12	<0.001
	Genotypes	10	5.15e-08	5.1491e-09	9.34	<0.001
	Environments	4	8.5e-08	2.1249e-08	41.68	<0.001
	Block	55	2.8e-08	5.0983e-10	0.92	0.6298
	Interactions	40	4.58e-08	1.1453e-09	2.08	<0.001
	IPCA 1	13	2.33e-08	1.7944e-09	3.26	<0.001
	IPCA 2	11	1.25e-08	1.1332e-09	2.06	0.0219
	Residuals	16	1e-08	6.2632e-10	1.14	0.3174
	Error	550	3.032e-07	5.5127e-10
n380.1561	Total	659	1.7188e-05	2.6082e-08
	Treatments	54	5.632e-06	1.0429e-07	5.48	<0.001
	Genotypes	10	2.609e-06	2.6095e-07	13.7	<0.001
	Environments	4	1.244e-06	3.1094e-07	15.78	<0.001
	Block	55	1.084e-06	1.9708e-08	1.04	0.4102
	Interactions	40	1.779e-06	4.4464e-08	2.34	<0.001
	IPCA 1	13	1.16e-06	8.9239e-08	4.69	<0.001
	IPCA 2	11	2.75e-07	2.5019e-08	1.31	0.2125
	Residuals	16	3.43e-07	2.1451e-08	1.13	0.3262
	Error	550	1.0473e-05	1.9041e-08
p596.16833	Total	659	2.9455e-06	4.4697e-09
	Treatments	54	1.0392e-06	1.9245e-08	5.88	<0.001
	Genotypes	10	3.607e-07	3.6075e-08	11.03	<0.001
	Environments	4	4.765e-07	1.1912e-07	61.32	<0.001
	Block	55	1.068e-07	1.9425e-09	0.59	0.9911
	Interactions	40	2.02e-07	5.0502e-09	1.54	0.0197
	IPCA 1	13	1.233e-07	9.4846e-09	2.9	<0.001
	IPCA 2	11	5.08e-08	4.6175e-09	1.41	0.1635
	Residuals	16	2.79e-08	1.7448e-09	0.53	0.9299
	Error	550	1.7995e-06	3.2717e-09
p204.10138	Total	659	6.552e-07	9.943e-10
	Treatments	54	2.406e-07	4.4553e-09	6.69	<0.001
	Genotypes	10	6.81e-08	6.8101e-09	10.23	<0.001
	Environments	4	8.98e-08	2.2439e-08	25.51	<0.001
	Block	55	4.84e-08	8.7976e-10	1.32	0.067
	Interactions	40	8.27e-08	2.0683e-09	3.11	<0.001
	IPCA 1	13	4.87e-08	3.7446e-09	5.62	<0.001
	IPCA 2	11	1.45e-08	1.3153e-09	1.98	0.0287
	Residuals	16	1.96e-08	1.224e-09	1.84	0.0239
	Error	550	3.663e-07	6.6594e-10
p665.16705	Total	659	8.763e-05	1.33e-07
	Treatments	54	2.368e-05	4.386e-07	4.02	<0.001
	Genotypes	10	1.029e-05	1.0291e-06	9.44	<0.001
	Environments	4	3.79e-06	9.485e-07	13.01	<0.001
	Block	55	4.01e-06	7.29e-08	0.67	0.9676
	Interactions	40	9.6e-06	2.4e-07	2.2	<0.001
	IPCA 1	13	4.96e-06	3.812e-07	3.5	<0.001
	IPCA 2	11	2.69e-06	2.446e-07	2.24	0.0114
	Residuals	16	1.95e-06	1.221e-07	1.12	0.3321
	Error	550	5.994e-05	1.09e-07
p156.04158	Total	659	0.0028434	4.31e-06
	Treatments	54	0.0007341	1.36e-05	3.89	<0.001
	Genotypes	10	0.0003557	3.557e-05	10.17	<0.001
	Environments	4	0.0001217	3.044e-05	9.05	<0.001
	Block	55	0.000185	3.36e-06	0.96	0.5559
	Interactions	40	0.0002567	6.42e-06	1.83	0.0017
	IPCA 1	13	0.0001662	1.279e-05	3.65	<0.001
	IPCA 2	11	6.55e-05	5.95e-06	1.7	0.0696
	Residuals	16	2.5e-05	1.57e-06	0.45	0.9691
	Error	550	0.0019242	3.5e-06
p72.08089	Total	659	4.1338e-05	6.27e-08
	Treatments	54	1.1268e-05	2.087e-07	4.25	<0.001
	Genotypes	10	2.129e-06	2.129e-07	4.34	<0.001
	Environments	4	5.418e-06	1.3545e-06	24.12	<0.001
	Block	55	3.089e-06	5.62e-08	1.14	0.2291
	Interactions	40	3.721e-06	9.3e-08	1.9	<0.001
	IPCA 1	13	1.933e-06	1.487e-07	3.03	<0.001
	IPCA 2	11	1.083e-06	9.85e-08	2.01	0.0257
	Residuals	16	7.04e-07	4.4e-08	0.9	0.5724
	Error	550	2.6981e-05	4.91e-08
p89.10734	Total	659	3.1567e-05	4.79e-08
	Treatments	54	9.3e-06	1.722e-07	4.8	<0.001
	Genotypes	10	3.076e-06	3.076e-07	8.57	<0.001
	Environments	4	1.89e-06	4.725e-07	10.29	<0.001
	Block	55	2.526e-06	4.59e-08	1.28	0.092
	Interactions	40	4.334e-06	1.084e-07	3.02	<0.001
	IPCA 1	13	2.518e-06	1.937e-07	5.4	<0.001
	IPCA 2	11	1.357e-06	1.233e-07	3.44	<0.001
	Residuals	16	4.6e-07	2.87e-08	0.8	0.6858
	Error	550	1.974e-05	3.59e-08
p156.04158	Total	659	0.0028434	4.31e-06
	Treatments	54	0.0007341	1.36e-05	3.89	<0.001
	Genotypes	10	0.0003557	3.557e-05	10.17	<0.001
	Environments	4	0.0001217	3.044e-05	9.05	<0.001
	Block	55	0.000185	3.36e-06	0.96	0.5559
	Interactions	40	0.0002567	6.42e-06	1.83	0.0017
	IPCA 1	13	0.0001662	1.279e-05	3.65	<0.001
	IPCA 2	11	6.55e-05	5.95e-06	1.7	0.0696
	Residuals	16	2.5e-05	1.57e-06	0.45	0.9691
	Error	550	0.0019242	3.5e-06
p158.03967	Total	659	1.0455e-05	1.5865e-08
	Treatments	54	2.644e-06	4.8965e-08	3.79	<0.001
	Genotypes	10	1.309e-06	1.3086e-07	10.14	<0.001
	Environments	4	4.09e-07	1.0225e-07	7.89	<0.001
	Block	55	7.13e-07	1.2963e-08	1	0.4694
	Interactions	40	9.26e-07	2.3162e-08	1.79	0.0025
	IPCA 1	13	5.91e-07	4.5461e-08	3.52	<0.001
	IPCA 2	11	2.33e-07	2.1171e-08	1.64	0.0839
	Residuals	16	1.03e-07	6.4128e-09	0.5	0.9491
	Error	550	7.098e-06	1.2905e-08
p160.03647	Total	659	1.186e-05	1.7996e-08
	Treatments	54	2.969e-06	5.4981e-08	3.79	<0.001
	Genotypes	10	1.114e-06	1.1141e-07	7.68	<0.001
	Environments	4	9.54e-07	2.384e-07	14.36	<0.001
	Block	55	9.13e-07	1.66e-08	1.14	0.2295
	Interactions	40	9.01e-07	2.2532e-08	1.55	0.0183
	IPCA 1	13	4.37e-07	3.358e-08	2.32	0.0054
	IPCA 2	11	2.02e-07	1.8388e-08	1.27	0.2395
	Residuals	16	2.62e-07	1.6404e-08	1.13	0.3222
	Error	550	7.978e-06	1.4505e-08
p72.08089	Total	659	4.1338e-05	6.27e-08
	Treatments	54	1.1268e-05	2.087e-07	4.25	<0.001
	Genotypes	10	2.129e-06	2.129e-07	4.34	<0.001
	Environments	4	5.418e-06	1.3545e-06	24.12	<0.001
	Block	55	3.089e-06	5.62e-08	1.14	0.2291
	Interactions	40	3.721e-06	9.3e-08	1.9	<0.001
	IPCA 1	13	1.933e-06	1.487e-07	3.03	<0.001
	IPCA 2	11	1.083e-06	9.85e-08	2.01	0.0257
	Residuals	16	7.04e-07	4.4e-08	0.9	0.5724
	Error	550	2.6981e-05	4.91e-08
p177.05414	Total	659	5.566e-06	8.4458e-09
	Treatments	54	1.24e-06	2.2956e-08	3.22	<0.001
	Genotypes	10	4.34e-07	4.3415e-08	6.09	<0.001
	Environments	4	3.34e-07	8.3397e-08	11.31	<0.001
	Block	55	4.06e-07	7.3763e-09	1.03	0.4105
	Interactions	40	4.72e-07	1.1797e-08	1.66	0.0081
	IPCA 1	13	2.16e-07	1.6601e-08	2.33	0.0051
	IPCA 2	11	1.42e-07	1.2928e-08	1.81	0.0488
	Residuals	16	1.14e-07	7.1167e-09	1	0.4567
	Error	550	3.92e-06	7.1281e-09
p689.20892	Total	659	1.9999e-05	3.0347e-08
	Treatments	54	5.673e-06	1.0506e-07	4.59	<0.001
	Genotypes	10	2.918e-06	2.9177e-07	12.74	<0.001
	Environments	4	8.67e-07	2.1675e-07	6.89	<0.001
	Block	55	1.731e-06	3.1468e-08	1.37	0.0435
	Interactions	40	1.889e-06	4.7214e-08	2.06	<0.001
	IPCA 1	13	7.71e-07	5.9319e-08	2.59	0.0017
	IPCA 2	11	6.51e-07	5.9144e-08	2.58	0.0033
	Residuals	16	4.67e-07	2.9176e-08	1.27	0.2083
	Error	550	1.2595e-05	2.29e-08
p176.01033	Total	659	0.0005815	8.82e-07
	Treatments	54	0.0001766	3.27e-06	4.96	<0.001
	Genotypes	10	8.7e-05	8.698e-06	13.19	<0.001
	Environments	4	4.53e-05	1.1317e-05	14.74	<0.001
	Block	55	4.22e-05	7.68e-07	1.16	0.2035
	Interactions	40	4.43e-05	1.109e-06	1.68	0.0065
	IPCA 1	13	1.78e-05	1.373e-06	2.08	0.0137
	IPCA 2	11	1.12e-05	1.015e-06	1.54	0.1138
	Residuals	16	1.53e-05	9.58e-07	1.45	0.1122
	Error	550	0.0003627	6.59e-07
p110.06004	Total	659	1.9667e-07	2.9844e-10
	Treatments	54	4.6809e-08	8.6684e-10	3.53	<0.001
	Genotypes	10	1.4623e-08	1.4623e-09	5.96	<0.001
	Environments	4	1.4393e-08	3.5982e-09	13.32	<0.001
	Block	55	1.4862e-08	2.7022e-10	1.1	0.2943
	Interactions	40	1.7793e-08	4.4484e-10	1.81	0.0021
	IPCA 1	13	7.6297e-09	5.869e-10	2.39	0.0039
	IPCA 2	11	4.9685e-09	4.5168e-10	1.84	0.0448
	Residuals	16	5.1952e-09	3.247e-10	1.32	0.1773
	Error	550	1.35e-07	2.4545e-10
p120.04417	Total	659	2.5728e-07	3.904e-10
	Treatments	54	8.2088e-08	1.5202e-09	5.37	<0.001
	Genotypes	10	2.3282e-08	2.3282e-09	8.23	<0.001
	Environments	4	3.5169e-08	8.7922e-09	24.7	<0.001
	Block	55	1.9577e-08	3.5595e-10	1.26	0.108
	Interactions	40	2.3637e-08	5.9093e-10	2.09	<0.001
	IPCA 1	13	1.3843e-08	1.0649e-09	3.76	<0.001
	IPCA 2	11	6.0419e-09	5.4926e-10	1.94	0.0321
	Residuals	16	3.752e-09	2.345e-10	0.83	0.6529
	Error	550	1.5561e-07	2.8293e-10
p124.07535	Total	659	1.761e-06	2.6723e-09
	Treatments	54	4.629e-07	8.5729e-09	4.13	<0.001
	Genotypes	10	1.604e-07	1.6042e-08	7.72	<0.001
	Environments	4	1.312e-07	3.2809e-08	11.6	<0.001
	Block	55	1.556e-07	2.8282e-09	1.36	0.0483
	Interactions	40	1.713e-07	4.282e-09	2.06	<0.001
	IPCA 1	13	7.86e-08	6.0448e-09	2.91	<0.001
	IPCA 2	11	4.53e-08	4.1137e-09	1.98	0.0282
	Residuals	16	4.74e-08	2.9654e-09	1.43	0.1231
	Error	550	1.1425e-06	2.0773e-09
p138.05461	Total	659	0.0009254	1.404e-06
	Treatments	54	0.000294	5.444e-06	5.33	<0.001
	Genotypes	10	0.0001035	1.0351e-05	10.14	<0.001
	Environments	4	0.0001027	2.5682e-05	20.19	<0.001
	Block	55	7e-05	1.272e-06	1.25	0.1178
	Interactions	40	8.77e-05	2.193e-06	2.15	<0.001
	IPCA 1	13	4.02e-05	3.093e-06	3.03	<0.001
	IPCA 2	11	2.46e-05	2.232e-06	2.19	0.0139
	Residuals	16	2.3e-05	1.436e-06	1.41	0.1328
	Error	550	0.0005615	1.021e-06
p139.0578	Total	659	5.35e-06	8.1188e-09
	Treatments	54	1.304e-06	2.4145e-08	3.65	<0.001
	Genotypes	10	4.98e-07	4.9787e-08	7.52	<0.001
	Environments	4	3.89e-07	9.7375e-08	13.14	<0.001
	Block	55	4.07e-07	7.4088e-09	1.12	0.2649
	Interactions	40	4.16e-07	1.0411e-08	1.57	0.0156
	IPCA 1	13	1.78e-07	1.3705e-08	2.07	0.0143
	IPCA 2	11	1.03e-07	9.3399e-09	1.41	0.1633
	Residuals	16	1.36e-07	8.4718e-09	1.28	0.204
	Error	550	3.639e-06	6.6163e-09
p160.03647	Total	659	1.186e-05	1.7996e-08
	Treatments	54	2.969e-06	5.4981e-08	3.79	<0.001
	Genotypes	10	1.114e-06	1.1141e-07	7.68	<0.001
	Environments	4	9.54e-07	2.384e-07	14.36	<0.001
	Block	55	9.13e-07	1.66e-08	1.14	0.2295
	Interactions	40	9.01e-07	2.2532e-08	1.55	0.0183
	IPCA 1	13	4.37e-07	3.358e-08	2.32	0.0054
	IPCA 2	11	2.02e-07	1.8388e-08	1.27	0.2395
	Residuals	16	2.62e-07	1.6404e-08	1.13	0.3222
	Error	550	7.978e-06	1.4505e-08
p171.14864	Total	659	1.3396e-07	2.0327e-10
	Treatments	54	6.4406e-08	1.1927e-09	10.96	<0.001
	Genotypes	10	2.0003e-08	2.0003e-09	18.38	<0.001
	Environments	4	2.3355e-08	5.8387e-09	33.07	<0.001
	Block	55	9.7108e-09	1.7656e-10	1.62	0.0042
	Interactions	40	2.1048e-08	5.262e-10	4.84	<0.001
	IPCA 1	13	1.9188e-08	1.476e-09	13.57	<0.001
	IPCA 2	11	1.5073e-09	1.3702e-10	1.26	0.2447
	Residuals	16	3.5261e-10	2.2038e-11	0.2	0.9997
	Error	550	5.9841e-08	1.088e-10
p176.01033	Total	659	3.5848e-05	5.44e-08
	Treatments	54	1.1891e-05	2.202e-07	5.73	<0.001
	Genotypes	10	5.557e-06	5.557e-07	14.46	<0.001
	Environments	4	3.447e-06	8.616e-07	16.83	<0.001
	Block	55	2.817e-06	5.12e-08	1.33	0.0613
	Interactions	40	2.888e-06	7.22e-08	1.88	0.0012
	IPCA 1	13	1.217e-06	9.36e-08	2.44	0.0033
	IPCA 2	11	1.01e-06	9.18e-08	2.39	0.0068
	Residuals	16	6.6e-07	4.13e-08	1.07	0.3777
	Error	550	2.114e-05	3.84e-08
p221.12808	Total	659	1.8203e-07	2.7622e-10
	Treatments	54	7.2679e-08	1.3459e-09	7.6	<0.001
	Genotypes	10	2.546e-08	2.546e-09	14.38	<0.001
	Environments	4	2.2147e-08	5.5368e-09	25.45	<0.001
	Block	55	1.1964e-08	2.1752e-10	1.23	0.1333
	Interactions	40	2.5072e-08	6.268e-10	3.54	<0.001
	IPCA 1	13	1.5362e-08	1.1817e-09	6.67	<0.001
	IPCA 2	11	5.1861e-09	4.7147e-10	2.66	0.0025
	Residuals	16	4.5237e-09	2.8273e-10	1.6	0.0649
	Error	550	9.7389e-08	1.7707e-10
p345.10172	Total	659	4.0221e-06	6.1033e-09
	Treatments	54	1.0205e-06	1.8899e-08	3.88	<0.001
	Genotypes	10	3.25e-07	3.2498e-08	6.67	<0.001
	Environments	4	3.079e-07	7.6968e-08	13.2	<0.001
	Block	55	3.207e-07	5.8313e-09	1.2	0.1656
	Interactions	40	3.877e-07	9.6919e-09	1.99	<0.001
	IPCA 1	13	1.782e-07	1.3711e-08	2.81	<0.001
	IPCA 2	11	1.247e-07	1.1339e-08	2.33	0.0085
	Residuals	16	8.47e-08	5.2946e-09	1.09	0.3647
	Error	550	2.6808e-06	4.8742e-09
p94.06503	Total	659	3.7455e-06	5.6836e-09
	Treatments	54	9.918e-07	1.8366e-08	4.13	<0.001
	Genotypes	10	3.964e-07	3.9642e-08	8.92	<0.001
	Environments	4	2.587e-07	6.4664e-08	11.54	<0.001
	Block	55	3.081e-07	5.6026e-09	1.26	0.1065
	Interactions	40	3.367e-07	8.4174e-09	1.89	0.001
	IPCA 1	13	1.893e-07	1.4559e-08	3.27	<0.001
	IPCA 2	11	8.03e-08	7.2971e-09	1.64	0.0838
	Residuals	16	6.72e-08	4.1977e-09	0.94	0.5181
	Error	550	2.4455e-06	4.4465e-09
