# Supplementary material for: Genotype-by-Environment Interaction Analysis of Metabolites in Pearl Millet Genotypes with High Concentrations of Slowly Digestible and Resistant Starch in Their Grains
Source: Cells. 2022 Oct 2;11(19):3109. doi: 10.3390/cells11193109 (PMC9563316; doi:10.3390/cells11193109)
Supplement: Supplementary file 1 [file cells-11-03109-s001.zip › Table S6.xlsx]

## Sheet: Sheet1
Supplementary table S6 AMMI based stability estimates for ranking the pearl millet genotypes evaluated under five test locations.
Traits	GEN	Accessions	Y	Y_R	ASTAB	ASTAB_R	ssiASTAB	ASI	ASI_R	ASI_SSI	ASV	ASV_R	ASV_SSI	AVAMGE	AVAMGE_R	AVAMGE_SSI	DA	DA_R	DA_SSI	DZ	DZ_R	DZ_SSI	EV	EV_R	EV_SSI	FA	FA_R	FA_SSI	MASI	MASI_R	MASI_SSI	MASV	MASV_R	MASV_SSI	SIPC	SIPC_R	SIPC_SSI	ZA	ZA_R	ZA_SSI	WAAS	WAAS_R	WAAS_SSI
n321.07718	G1	ICMH-177111	0.000151921	7	2.52791e-05	6	13	0.0023985	9	16		1	8	9.67346e-05	7	14	5.42838e-05	8	15	0.469924	6	13	0.0736096	6	13	2.94673e-09	8	15	0.00240706	9	16		1	8	0.0069856	5	12	0.268829	8	15	0.00310334	8	15
	G15	ICMX-207076	0.000132637	10	2.63787e-05	8	18	0.00220416	8	18		2	12	0.000105449	8	18	5.34152e-05	7	17	0.50144	7	17	0.0838139	7	17	2.85319e-09	7	17	0.00220468	8	18		2	12	0.00742184	6	16	0.273243	9	19	0.00310548	9	19
	G18	ICMX-207094	0.000136391	9	7.62007e-06	2	11	0.000429398	1	10		3	12	5.06119e-05	2	11	2.42017e-05	2	11	0.31675	3	12	0.0334436	3	12	5.85721e-10	2	11	0.000593407	2	11		3	12	0.00425347	2	11	0.109295	2	11	0.00110368	2	11
	G23	ICMX-207136	0.000127692	11	2.54011e-05	7	18	0.00100996	4	15		4	15	8.29766e-05	6	17	4.50823e-05	5	16	0.569024	9	20	0.107929	9	20	2.03242e-09	5	16	0.00121096	3	14		4	15	0.00820941	8	19	0.222129	4	15	0.00228823	4	15
	G24	ICMX-207137	0.000147328	8	1.64487e-06	1	9	0.000560793	2	10		5	13	2.27674e-05	1	9	1.34215e-05	1	9	0.124478	1	9	0.00516495	1	9	1.80137e-10	1	9	0.000562265	1	9		5	13	0.00196179	1	9	0.0709087	1	9	0.000803	1	9
	G3	ICMX-207207	0.000155215	6	1.75292e-05	4	10	0.00162934	6	12		6	12	8.12154e-05	5	11	4.22435e-05	4	10	0.422428	4	10	0.0594817	4	10	1.78452e-09	4	10	0.0016336	6	12		6	12	0.00650836	4	10	0.223744	5	11	0.00249355	6	12
	G31	ICMX-207171	0.00017698	3	5.90525e-05	11	14	0.00100367	3	6		7	10	0.000145594	11	14	6.67614e-05	10	13	0.88661	11	14	0.262026	11	14	4.45709e-09	10	13	0.00152469	5	8		7	10	0.0108411	10	13	0.25431	7	10	0.00246121	5	8
	G32	ICMX-207181	0.000168472	5	2.08194e-05	5	10	0.0017554	7	12		8	13	7.82587e-05	4	9	4.58808e-05	6	11	0.463131	5	10	0.0714967	5	10	2.10505e-09	6	11	0.0017732	7	12		8	13	0.00753662	7	12	0.25207	6	11	0.0027903	7	12
	G33	ICMX-207183	0.00017515	4	5.00508e-05	10	14	0.00279747	11	15		9	13	0.000124278	9	13	7.17116e-05	11	15	0.711178	10	14	0.168591	10	14	5.14255e-09	11	15	0.00281155	11	15		9	13	0.011314	11	15	0.387093	11	15	0.00431155	11	15
	G38	ICMX-207190	0.000182742	2	3.32079e-05	9	11	0.00253955	10	12		10	12	0.000126844	10	12	6.04559e-05	9	11	0.560138	8	10	0.104585	8	10	3.65491e-09	9	11	0.00256821	10	12		10	12	0.00902682	9	11	0.321423	10	12	0.00363418	10	12
	G51	ICMX-207192	0.000187438	1	9.32571e-06	3	4	0.00129881	5	6		11	12	5.93956e-05	3	4	3.16654e-05	3	4	0.299291	2	3	0.0298583	2	3	1.0027e-09	3	4	0.00130051	4	5		11	12	0.00460431	3	4	0.165875	3	4	0.00187497	3	4
n577.15649	G1	ICMH-177111	0.000903303	2	0.000661901	11	13	0.015852	11	13	0.0469067	11	13	0.00149575	11	13	0.000851245	11	13	0.800224	10	12	0.320179	10	12	7.24617e-07	11	13	0.015852	11	13	0.0469067	11	13	0.0348562	11	13	0.550661	11	13	0.0201311	11	13
	G15	ICMX-207076	0.000913637	1	0.000493149	10	11	0.00833593	8	9	0.0285364	9	10	0.00125647	10	11	0.000627721	10	11	0.807916	11	12	0.326364	11	12	3.94034e-07	10	11	0.00833593	8	9	0.0285364	9	10	0.0299961	10	11	0.369434	10	11	0.012588	10	11
	G18	ICMX-207094	0.000311849	10	0.000163246	8	18	0.00838659	9	19	0.0245199	8	18	0.00086851	8	18	0.000434821	8	18	0.381394	8	18	0.0727309	8	18	1.89069e-07	8	18	0.00838659	9	19	0.0245199	8	18	0.0162364	8	18	0.274041	8	18	0.0101724	8	18
	G23	ICMX-207136	0.000564982	6	3.47009e-05	3	9	0.00135952	2	8	0.00599918	2	8	0.000251367	2	8	0.000154787	2	8	0.224648	4	10	0.0252333	4	10	2.39592e-08	2	8	0.00135952	2	8	0.00599918	2	8	0.00650972	2	8	0.0620062	2	8	0.00190803	1	7
	G24	ICMX-207137	0.000677552	3	5.20164e-05	6	9	0.00442661	5	8	0.0131087	6	9	0.000495772	6	9	0.000238235	6	9	0.224836	5	8	0.0252757	5	8	5.67557e-08	6	9	0.00442661	5	8	0.0131087	6	9	0.00979488	6	9	0.154244	6	9	0.00563447	6	9
	G3	ICMX-207207	0.000389884	8	4.26783e-05	5	13	0.00446597	6	14	0.012965	5	13	0.00042372	5	13	0.000226623	5	13	0.188962	3	11	0.0178533	3	11	5.1358e-08	5	13	0.00446597	6	14	0.012965	5	13	0.00740058	3	11	0.135858	5	13	0.00513315	5	13
	G31	ICMX-207171	0.000342224	9	0.000144879	7	16	0.00783134	7	16	0.0229332	7	16	0.000724092	7	16	0.000407976	7	16	0.361558	7	16	0.0653621	7	16	1.66445e-07	7	16	0.00783134	7	16	0.0229332	7	16	0.0154964	7	16	0.258559	7	16	0.00957315	7	16
	G32	ICMX-207181	0.000585193	5	3.30915e-05	2	7	0.00339938	4	9	0.0101461	4	9	0.000324546	4	9	0.000187027	4	9	0.183076	2	7	0.0167585	2	7	3.49793e-08	4	9	0.00339938	4	9	0.0101461	4	9	0.00795706	5	10	0.121775	4	9	0.00441729	4	9
	G33	ICMX-207183	0.000296969	11	0.000216284	9	20	0.0100119	10	21	0.0290857	10	21	0.000963224	9	20	0.000509149	9	20	0.426852	9	20	0.0911015	9	20	2.59233e-07	9	20	0.0100119	10	21	0.0290857	10	21	0.0170151	9	20	0.308045	9	20	0.0116062	9	20
	G38	ICMX-207190	0.000618664	4	3.67227e-05	4	8	0.00191005	3	7	0.00706721	3	7	0.000309037	3	7	0.000165685	3	7	0.225572	6	10	0.0254413	6	10	2.74515e-08	3	7	0.00191005	3	7	0.00706721	3	7	0.00778406	4	8	0.0891771	3	7	0.00296319	3	7
	G51	ICMX-207192	0.000412762	7	1.94479e-05	1	8	0.00127584	1	8	0.00493132	1	8	0.000212148	1	8	0.000119	1	8	0.165532	1	8	0.0137004	1	8	1.4161e-08	1	8	0.00127584	1	8	0.00493132	1	8	0.00549602	1	8	0.0605852	1	8	0.00198431	2	9
n171.04079	G1	ICMH-177111	0.000420817	3	4.58505e-05	8	11	0.00247299	7	10		1	4	0.000176614	10	13	8.88453e-05	8	11	0.516845	9	12	0.133565	9	12	7.89348e-09	8	11	0.00247299	7	10		1	4	0.008174	8	11	0.23817	7	10	0.0035009	7	10
	G15	ICMX-207076	0.0004375	1	3.90297e-05	7	8	0.00312321	9	10		2	3	0.000163411	7	8	8.81981e-05	7	8	0.445415	7	8	0.0991974	7	8	7.77891e-09	7	8	0.00312321	9	10		2	3	0.00873597	9	10	0.293185	10	11	0.00452306	9	10
	G18	ICMX-207094	0.000413567	4	3.13939e-05	5	9	0.00196641	3	7		3	7	0.000150608	6	10	7.30066e-05	5	9	0.430056	5	9	0.092474	5	9	5.32997e-09	5	9	0.00196641	3	7		3	7	0.00592022	5	9	0.162894	3	7	0.00234134	3	7
	G23	ICMX-207136	0.000337013	10	1.82866e-05	4	14	0.00230522	6	16		4	14	0.000107728	4	14	6.17894e-05	4	14	0.297005	4	14	0.0441061	4	14	3.81793e-09	4	14	0.00230522	6	16		4	14	0.00558418	4	14	0.195994	6	16	0.00306485	6	16
	G24	ICMX-207137	0.000382	5	4.6763e-05	9	14	0.00263732	8	13		5	10	0.00017055	8	13	9.06524e-05	9	14	0.51756	10	15	0.133934	10	15	8.21786e-09	9	14	0.00263732	8	13		5	10	0.00886341	10	15	0.267209	8	13	0.0039772	8	13
	G3	ICMX-207207	0.000329733	11	3.16151e-05	6	17	0.00199188	4	15		6	17	0.000149933	5	16	7.33803e-05	6	17	0.431025	6	17	0.0928911	6	17	5.38467e-09	6	17	0.00199188	4	15		6	17	0.00627366	6	17	0.176659	4	15	0.00256281	4	15
	G31	ICMX-207171	0.000343933	9	6.83162e-06	2	11	0.00119645	2	11		7	16	6.73213e-05	2	11	3.60183e-05	2	11	0.191011	2	11	0.0182425	2	11	1.29732e-09	2	11	0.00119645	2	11		7	16	0.00369023	2	11	0.11937	2	11	0.00182008	2	11
	G32	ICMX-207181	0.000358167	8	1.65818e-05	3	11	0.00221144	5	13		8	16	0.00010174	3	11	5.89809e-05	3	11	0.282012	3	11	0.0397654	3	11	3.47874e-09	3	11	0.00221144	5	13		8	16	0.00524337	3	11	0.185202	5	13	0.00290146	5	13
	G33	ICMX-207183	0.000360781	7	4.74139e-05	10	17	0.00386425	10	17		9	16	0.00017389	9	16	0.000100837	10	17	0.470492	8	15	0.110681	8	15	1.01681e-08	10	17	0.00386425	10	17		9	16	0.00782692	7	14	0.289464	9	16	0.00459414	10	17
	G38	ICMX-207190	0.000431367	2	9.98787e-05	11	13	0.00564628	11	13		10	12	0.000256897	11	13	0.000146691	11	13	0.680879	11	13	0.231798	11	13	2.15184e-08	11	13	0.00564628	11	13		10	12	0.0101213	11	13	0.388102	11	13	0.00621965	11	13
	G51	ICMX-207192	0.0003811	6	1.42977e-06	1	7	0.000669153	1	7		11	17	3.04717e-05	1	7	1.74938e-05	1	7	0.0818001	1	7	0.00334563	1	7	3.06032e-10	1	7	0.000669153	1	7		11	17	0.00138691	1	7	0.0509485	1	7	0.000807119	1	7
n164.04323	G1	ICMH-177111	0.000182975	8	4.39585e-06	2	10	0.000716249	2	10		1	9	3.96718e-05	2	10	2.30758e-05	2	10	0.190691	2	10	0.0181816	2	10	5.32493e-10	2	10	0.000716249	2	10		1	9	0.00262244	2	10	0.0840376	2	10	0.00120152	2	10
	G15	ICMX-207076	0.000185497	7	1.36574e-06	1	8	0.00046406	1	8		2	9	2.6379e-05	1	8	1.33191e-05	1	8	0.102869	1	8	0.00529097	1	8	1.77399e-10	1	8	0.00046406	1	8		2	9	0.00165264	1	8	0.0565842	1	8	0.000827612	1	8
	G18	ICMX-207094	0.000226392	3	1.69726e-05	7	10	0.00183998	8	11		3	6	8.8489e-05	6	9	4.85405e-05	7	10	0.349909	7	10	0.0612182	7	10	2.35618e-09	7	10	0.00183998	8	11		3	6	0.00499821	6	9	0.183147	7	10	0.00273647	8	11
	G23	ICMX-207136	0.000292821	1	8.08135e-05	11	12	0.00359306	11	12		4	5	0.000192374	11	12	0.000102629	11	12	0.789946	11	12	0.312008	11	12	1.05328e-08	11	12	0.00359306	11	12		4	5	0.0127071	11	12	0.436182	11	12	0.006385	11	12
	G24	ICMX-207137	0.000182283	9	7.37363e-06	4	13	0.0010517	4	13		5	14	5.73288e-05	4	13	3.07518e-05	4	13	0.240532	4	13	0.0289279	4	13	9.45676e-10	4	13	0.0010517	4	13		5	14	0.00383093	4	13	0.129923	4	13	0.00189431	4	13
	G3	ICMX-207207	0.000222737	4	2.48081e-05	8	12	0.00163882	7	11		6	10	9.96017e-05	8	12	5.44093e-05	8	12	0.455955	8	12	0.103948	8	12	2.96037e-09	8	12	0.00163882	7	11		6	10	0.00504949	7	11	0.152646	6	10	0.00213537	5	9
	G31	ICMX-207171	0.000205202	6	4.61733e-05	10	16	0.002621	9	15		7	13	0.000156257	10	16	7.68746e-05	9	15	0.602505	10	16	0.181506	10	16	5.90971e-09	9	15	0.002621	9	15		7	13	0.00957718	10	16	0.324301	10	16	0.00472595	9	15
	G32	ICMX-207181	0.000168388	10	1.53379e-05	6	16	0.0015011	6	16		8	18	9.03135e-05	7	17	4.42376e-05	6	16	0.347783	6	16	0.0604764	6	16	1.95697e-09	6	16	0.0015011	6	16		8	18	0.00550983	8	18	0.186128	8	18	0.00271023	7	17
	G33	ICMX-207183	0.000260022	2	4.56563e-05	9	11	0.00293454	10	12		9	11	0.000130287	9	11	7.89444e-05	10	12	0.579388	9	11	0.167845	9	11	6.23222e-09	10	12	0.00293454	10	12		9	11	0.0089468	9	11	0.319663	9	11	0.00473953	10	12
	G38	ICMX-207190	0.000135184	11	5.28957e-06	3	14	0.000953261	3	14		10	21	4.93387e-05	3	14	2.65146e-05	3	14	0.200075	3	14	0.0200149	3	14	7.03023e-10	3	14	0.000953261	3	14		10	21	0.00321204	3	14	0.111935	3	14	0.0016466	3	14
	G51	ICMX-207192	0.000212688	5	1.11887e-05	5	10	0.001482	5	10		11	16	6.72024e-05	5	10	3.93149e-05	5	10	0.284897	5	10	0.0405832	5	10	1.54566e-09	5	10	0.001482	5	10		11	16	0.0042015	5	10	0.152554	5	10	0.00227309	6	11
n163.03986	G1	ICMH-177111	0.00240467	9	9.29345e-05	3	12	0.00391726	3	12	0.0136863	3	12	0.000779498	3	12	0.000446365	3	12	0.20863	2	11	0.0217632	2	11	1.99241e-07	3	12	0.00391726	3	12	0.0136863	3	12	0.0128643	3	12	0.108421	3	12	0.00679859	3	12
	G15	ICMX-207076	0.00243425	8	8.33893e-05	2	10	0.00280383	1	9	0.00913342	1	9	0.000743725	2	10	0.000395204	2	10	0.211004	3	11	0.0222614	3	11	1.56186e-07	2	10	0.00280383	1	9	0.00913342	1	9	0.00928549	2	10	0.0661763	1	9	0.00391418	1	9
	G18	ICMX-207094	0.00319736	3	0.000452551	7	10	0.00810531	9	12	0.0279781	9	12	0.00176458	8	11	0.000967314	7	10	0.469371	7	10	0.110154	7	10	9.35697e-07	7	10	0.00810531	9	12	0.0279781	9	12	0.0299784	8	11	0.244767	9	12	0.0151945	9	12
	G23	ICMX-207136	0.00413424	1	0.00120326	11	12	0.0147288	11	12	0.0518355	11	12	0.00263795	11	12	0.00162773	11	12	0.739362	11	12	0.273328	11	12	2.6495e-06	11	12	0.0147288	11	12	0.0518355	11	12	0.038494	11	12	0.34112	11	12	0.0217154	11	12
	G24	ICMX-207137	0.00259447	7	0.000149798	4	11	0.00516806	6	13	0.0181721	6	13	0.000921666	4	11	0.000573326	4	11	0.261402	4	11	0.0341656	4	11	3.28702e-07	4	11	0.00516806	6	13	0.0181721	6	13	0.0143501	4	11	0.125528	5	12	0.00796066	5	12
	G3	ICMX-207207	0.00307925	4	0.000561229	10	14	0.00878593	10	14	0.0301566	10	14	0.00191046	9	13	0.00106959	10	14	0.526475	9	13	0.138588	9	13	1.14403e-06	10	14	0.00878593	10	14	0.0301566	10	14	0.0335029	10	14	0.270631	10	14	0.0167414	10	14
	G31	ICMX-207171	0.00279545	6	0.000500478	8	14	0.00751241	7	13	0.025165	8	14	0.00194611	10	16	0.000986292	8	14	0.508574	8	14	0.129324	8	14	9.72773e-07	8	14	0.00751241	7	13	0.025165	8	14	0.0301627	9	15	0.234329	8	14	0.0143063	8	14
	G32	ICMX-207181	0.00229754	10	0.000252939	6	16	0.00513032	5	15	0.016985	5	15	0.00138794	6	16	0.000695135	6	16	0.364359	6	16	0.0663789	6	16	4.83212e-07	6	16	0.00513032	5	15	0.016985	5	15	0.0203163	6	16	0.154655	6	16	0.00937484	6	16
	G33	ICMX-207183	0.00364654	2	0.000542811	9	11	0.00754115	8	10	0.0249926	7	9	0.00172511	7	9	0.00101905	9	11	0.533426	10	12	0.142272	10	12	1.03845e-06	9	11	0.00754115	8	10	0.0249926	7	9	0.029939	7	9	0.228364	7	9	0.0138527	7	9
	G38	ICMX-207190	0.00181299	11	5.09845e-05	1	12	0.00303975	2	13	0.0107022	2	13	0.000554892	1	12	0.000335332	1	12	0.152047	1	12	0.0115592	1	12	1.12448e-07	1	12	0.00303975	2	13	0.0107022	2	13	0.00750725	1	12	0.0673393	2	13	0.00430183	2	13
	G51	ICMX-207192	0.0030071	5	0.000188958	5	10	0.00428116	4	9	0.0140142	4	9	0.0010203	5	10	0.000596558	5	10	0.316878	5	10	0.0502057	5	10	3.55882e-07	5	10	0.00428116	4	9	0.0140142	4	9	0.0159677	5	10	0.118092	4	9	0.00708378	4	9
n976.30536	G1	ICMH-177111	0.000307975	8	7.89172e-06	1	9	0.00105971	1	9		1	9	7.91546e-05	1	9	3.8934e-05	1	9	0.203511	1	9	0.0207084	1	9	1.51586e-09	1	9	0.00105971	1	9		1	9	0.00395391	2	10	0.106716	2	10	0.00194195	2	10
	G15	ICMX-207076	0.000359112	4	0.00010677	11	15	0.00454367	11	15		2	6	0.000282774	11	15	0.000149426	11	15	0.715795	11	15	0.256181	11	15	2.2328e-08	11	15	0.00454367	11	15		2	6	0.0132665	11	15	0.385725	11	15	0.00718698	11	15
	G18	ICMX-207094	0.000374736	3	1.58691e-05	5	8	0.00146954	4	7		3	6	0.000100348	4	7	5.49114e-05	5	8	0.290088	5	8	0.0420756	5	8	3.01526e-09	5	8	0.00146954	4	7		3	6	0.0055637	6	9	0.148896	5	8	0.00270185	6	9
	G23	ICMX-207136	0.000347998	7	1.18228e-05	2	9	0.00108596	2	9		4	11	8.74222e-05	2	9	4.58591e-05	2	9	0.257827	3	10	0.0332374	3	10	2.10306e-09	2	9	0.00108596	2	9		4	11	0.00367092	1	8	0.0885377	1	8	0.00154724	1	8
	G24	ICMX-207137	0.000273303	11	1.87427e-05	6	17	0.00193693	7	18		5	16	0.000114553	6	17	6.29454e-05	6	17	0.298024	6	17	0.0444093	6	17	3.96212e-09	6	17	0.00193693	7	18		5	16	0.00522839	4	15	0.154889	7	18	0.00290212	7	18
	G3	ICMX-207207	0.000294657	9	6.23473e-05	9	18	0.0035451	10	19		6	15	0.000200887	10	19	0.000114931	10	19	0.542844	9	18	0.14734	9	18	1.32092e-08	10	19	0.0035451	10	19		6	15	0.00935374	9	18	0.27859	9	18	0.00522811	10	19
	G31	ICMX-207171	0.000282582	10	6.2865e-05	10	20	0.0028449	9	19		7	17	0.000196488	9	19	0.000108586	9	19	0.580882	10	20	0.168712	10	20	1.17909e-08	9	19	0.0028449	9	19		7	17	0.0109123	10	20	0.288896	10	20	0.00522306	9	19
	G32	ICMX-207181	0.000413368	1	1.51863e-05	4	5	0.00136858	3	4		8	9	0.00010585	5	6	5.31122e-05	4	5	0.286765	4	5	0.0411171	4	5	2.82091e-09	4	5	0.00136858	3	4		8	9	0.00528022	5	6	0.138559	4	5	0.00249744	4	5
	G33	ICMX-207183	0.000356683	5	4.77897e-05	8	13	0.00223691	8	13		9	14	0.000181671	8	13	9.26281e-05	8	13	0.516352	8	13	0.13331	8	13	8.57996e-09	8	13	0.00223691	8	13		9	14	0.00829862	8	13	0.207754	8	13	0.00368221	8	13
	G38	ICMX-207190	0.000384465	2	1.2232e-05	3	5	0.00149409	5	7		10	12	9.78473e-05	3	5	5.01362e-05	3	5	0.244678	2	4	0.0299337	2	4	2.51364e-09	3	5	0.00149409	5	7		10	12	0.00473094	3	5	0.134789	3	5	0.00249588	3	5
	G51	ICMX-207192	0.000352288	6	2.95705e-05	7	13	0.00172779	6	12		11	17	0.000135932	7	13	7.26082e-05	7	13	0.40737	7	13	0.0829752	7	13	5.27195e-09	7	13	0.00172779	6	12		11	17	0.00608528	7	13	0.148945	6	12	0.00261767	5	11
n977.31036	G1	ICMH-177111	0.000125102	8	2.62042e-06	1	9	0.000687543	4	12		1	9	2.51595e-05	1	9	1.48512e-05	1	9	0.176456	1	9	0.0103789	1	9	2.20557e-10	1	9	0.000687665	1	9		1	9	0.00168323	1	9	0.0768508	1	9	0.000770486	1	9
	G15	ICMX-207076	0.00014601	4	2.8068e-05	9	13	0.00107714	6	10		2	6	7.5301e-05	7	11	4.24263e-05	7	11	0.661934	10	14	0.146052	10	14	1.79999e-09	7	11	0.00131231	6	10		2	6	0.00745095	8	12	0.228648	7	11	0.00200575	6	10
	G18	ICMX-207094	0.000147783	3	1.45978e-05	6	9	0.00154823	8	11		3	6	6.27597e-05	6	9	3.45115e-05	6	9	0.4246	4	7	0.0600949	4	7	1.19104e-09	6	9	0.00155058	7	10		3	6	0.00529717	5	8	0.219172	6	9	0.00213776	7	10
	G23	ICMX-207136	0.000133685	7	1.43697e-05	5	12	0.000321797	1	8		4	11	5.57574e-05	4	11	2.99329e-05	5	12	0.480908	6	13	0.0770908	6	13	8.95981e-10	5	12	0.000900078	3	10		4	11	0.00479262	3	10	0.152441	3	10	0.00136318	3	10
	G24	ICMX-207137	0.000113822	11	8.44336e-06	2	13	0.000638056	3	14		5	16	3.76584e-05	2	13	2.33694e-05	2	13	0.361604	2	13	0.0435858	2	13	5.46128e-10	2	13	0.000734263	2	13		5	16	0.00429897	2	13	0.136966	2	13	0.00122025	2	13
	G3	ICMX-207207	0.00011973	10	3.61525e-05	11	21	0.00155586	9	19		6	16	8.11856e-05	9	19	4.88621e-05	10	20	0.740519	11	21	0.182789	11	21	2.38751e-09	10	20	0.00158559	8	18		6	16	0.00806844	10	20	0.267794	8	18	0.00242111	8	18
	G31	ICMX-207171	0.000124374	9	2.65319e-05	7	16	0.00134975	7	16		7	16	8.99508e-05	11	20	4.30379e-05	8	17	0.623204	9	18	0.129461	9	18	1.85226e-09	8	17	0.00161445	9	18		7	16	0.00835681	11	20	0.299379	9	18	0.00279466	9	18
	G32	ICMX-207181	0.000167478	1	2.97282e-05	10	11	0.00226582	11	12		8	9	8.48213e-05	10	11	4.96944e-05	11	12	0.599444	8	9	0.119778	8	9	2.46953e-09	11	12	0.00227406	11	12		8	9	0.00711283	7	8	0.300922	10	11	0.00295561	10	11
	G33	ICMX-207183	0.000145873	6	1.19451e-05	4	10	0.00058683	2	8		9	15	5.45639e-05	3	9	2.78132e-05	3	9	0.431838	5	11	0.0621615	5	11	7.73572e-10	3	9	0.000910725	4	10		9	15	0.00530573	6	12	0.178198	4	10	0.00162555	4	10
	G38	ICMX-207190	0.000157532	2	2.75011e-05	8	10	0.00206366	10	12		10	12	7.81573e-05	8	10	4.70318e-05	9	11	0.588064	7	9	0.115273	7	9	2.21199e-09	9	11	0.00208555	10	12		10	12	0.0079067	9	11	0.316643	11	13	0.00306014	11	13
	G51	ICMX-207192	0.0001459	5	1.15342e-05	3	8	0.0010662	5	10		11	16	6.22285e-05	5	10	2.91887e-05	4	9	0.400003	3	8	0.0533341	3	8	8.51979e-10	4	9	0.00118563	5	10		11	16	0.00497622	4	9	0.188159	5	10	0.00178941	5	10
n321.07718	G1	ICMH-177111	0.000151921	7	2.52791e-05	6	13	0.0023985	9	16		1	8	9.67346e-05	7	14	5.42838e-05	8	15	0.469924	6	13	0.0736096	6	13	2.94673e-09	8	15	0.00240706	9	16		1	8	0.0069856	5	12	0.268829	8	15	0.00310334	8	15
	G15	ICMX-207076	0.000132637	10	2.63787e-05	8	18	0.00220416	8	18		2	12	0.000105449	8	18	5.34152e-05	7	17	0.50144	7	17	0.0838139	7	17	2.85319e-09	7	17	0.00220468	8	18		2	12	0.00742184	6	16	0.273243	9	19	0.00310548	9	19
	G18	ICMX-207094	0.000136391	9	7.62007e-06	2	11	0.000429398	1	10		3	12	5.06119e-05	2	11	2.42017e-05	2	11	0.31675	3	12	0.0334436	3	12	5.85721e-10	2	11	0.000593407	2	11		3	12	0.00425347	2	11	0.109295	2	11	0.00110368	2	11
	G23	ICMX-207136	0.000127692	11	2.54011e-05	7	18	0.00100996	4	15		4	15	8.29766e-05	6	17	4.50823e-05	5	16	0.569024	9	20	0.107929	9	20	2.03242e-09	5	16	0.00121096	3	14		4	15	0.00820941	8	19	0.222129	4	15	0.00228823	4	15
	G24	ICMX-207137	0.000147328	8	1.64487e-06	1	9	0.000560793	2	10		5	13	2.27674e-05	1	9	1.34215e-05	1	9	0.124478	1	9	0.00516495	1	9	1.80137e-10	1	9	0.000562265	1	9		5	13	0.00196179	1	9	0.0709087	1	9	0.000803	1	9
	G3	ICMX-207207	0.000155215	6	1.75292e-05	4	10	0.00162934	6	12		6	12	8.12154e-05	5	11	4.22435e-05	4	10	0.422428	4	10	0.0594817	4	10	1.78452e-09	4	10	0.0016336	6	12		6	12	0.00650836	4	10	0.223744	5	11	0.00249355	6	12
	G31	ICMX-207171	0.00017698	3	5.90525e-05	11	14	0.00100367	3	6		7	10	0.000145594	11	14	6.67614e-05	10	13	0.88661	11	14	0.262026	11	14	4.45709e-09	10	13	0.00152469	5	8		7	10	0.0108411	10	13	0.25431	7	10	0.00246121	5	8
	G32	ICMX-207181	0.000168472	5	2.08194e-05	5	10	0.0017554	7	12		8	13	7.82587e-05	4	9	4.58808e-05	6	11	0.463131	5	10	0.0714967	5	10	2.10505e-09	6	11	0.0017732	7	12		8	13	0.00753662	7	12	0.25207	6	11	0.0027903	7	12
	G33	ICMX-207183	0.00017515	4	5.00508e-05	10	14	0.00279747	11	15		9	13	0.000124278	9	13	7.17116e-05	11	15	0.711178	10	14	0.168591	10	14	5.14255e-09	11	15	0.00281155	11	15		9	13	0.011314	11	15	0.387093	11	15	0.00431155	11	15
	G38	ICMX-207190	0.000182742	2	3.32079e-05	9	11	0.00253955	10	12		10	12	0.000126844	10	12	6.04559e-05	9	11	0.560138	8	10	0.104585	8	10	3.65491e-09	9	11	0.00256821	10	12		10	12	0.00902682	9	11	0.321423	10	12	0.00363418	10	12
	G51	ICMX-207192	0.000187438	1	9.32571e-06	3	4	0.00129881	5	6		11	12	5.93956e-05	3	4	3.16654e-05	3	4	0.299291	2	3	0.0298583	2	3	1.0027e-09	3	4	0.00130051	4	5		11	12	0.00460431	3	4	0.165875	3	4	0.00187497	3	4
n179.05588	G1	ICMH-177111	0.00404381	8	0.000572605	6	14	0.00902396	6	14	0.0391837	6	14	0.00259475	6	14	0.00128426	6	14	0.458842	6	14	0.0701788	6	14	1.64932e-06	6	14	0.00916461	6	14	0.0436796	6	14	0.0404819	6	14	0.246484	7	15	0.0138699	7	15
	G15	ICMX-207076	0.00476676	3	0.000546099	5	8	0.00943959	7	10	0.0409963	7	10	0.00219619	5	8	0.00128017	5	8	0.437527	5	8	0.0638101	5	8	1.63883e-06	5	8	0.00947895	7	10	0.0448023	7	10	0.0372965	4	7	0.239561	6	9	0.0136745	6	9
	G18	ICMX-207094	0.00469235	4	0.000213945	2	6	0.00366925	3	7	0.015659	3	7	0.00145393	2	6	0.000725441	2	6	0.299623	2	6	0.0299247	2	6	5.26264e-07	2	6	0.00395346	2	6	0.0208492	2	6	0.0240908	2	6	0.125955	2	6	0.00672138	2	6
	G23	ICMX-207136	0.00385749	10	0.0010118	8	18	0.0158444	9	19	0.0693889	9	19	0.00317266	10	20	0.00185902	9	19	0.558135	7	17	0.103838	7	17	3.45594e-06	9	19	0.0158896	9	19	0.0716145	9	19	0.0499885	9	19	0.352252	9	19	0.020705	9	19
	G24	ICMX-207137	0.00428748	6	0.000260248	3	9	0.0056859	4	10	0.0244817	4	10	0.00183305	3	9	0.000855902	3	9	0.309745	3	9	0.0319807	3	9	7.32568e-07	3	9	0.00570098	3	9	0.0281132	3	9	0.0242402	3	9	0.14994	3	9	0.00843614	3	9
	G3	ICMX-207207	0.00561561	1	0.00113348	9	10	0.0168319	10	11	0.0737211	10	11	0.00309294	9	10	0.00197025	10	11	0.589811	9	10	0.115959	9	10	3.88187e-06	10	11	0.0168788	10	11	0.076023	10	11	0.0527957	10	11	0.372945	10	11	0.0219365	10	11
	G31	ICMX-207171	0.00511231	2	0.00134139	10	12	0.00250012	1	3	0.0108917	1	3	0.00290269	7	9	0.0016705	8	10	0.80508	11	13	0.216051	11	13	2.79057e-06	8	10	0.00644009	4	6	0.0379986	5	7	0.044157	7	9	0.187423	4	6	0.00929646	4	6
	G32	ICMX-207181	0.00363354	11	0.00018885	1	12	0.00340147	2	13	0.0142108	2	13	0.00139221	1	12	0.000686476	1	12	0.276447	1	12	0.0254743	1	12	4.71249e-07	1	12	0.00347544	1	12	0.0194556	1	12	0.0195526	1	12	0.100208	1	12	0.00525898	1	12
	G33	ICMX-207183	0.00424554	7	0.00176195	11	18	0.0230699	11	18	0.101399	11	18	0.00436996	11	18	0.00254284	11	18	0.707504	10	17	0.166854	10	17	6.46605e-06	11	18	0.0231845	11	18	0.102421	11	18	0.056869	11	18	0.437312	11	18	0.0264228	11	18
	G38	ICMX-207190	0.00441887	5	0.000931429	7	12	0.0110631	8	13	0.0476975	8	13	0.00294225	8	13	0.00162996	7	12	0.582403	8	13	0.113064	8	13	2.65678e-06	7	12	0.0110734	8	13	0.0542059	8	13	0.0445518	8	13	0.282701	8	13	0.0160223	8	13
	G51	ICMX-207192	0.00392171	9	0.000473738	4	13	0.00722986	5	14	0.0314707	5	14	0.00216265	4	13	0.0011278	4	13	0.434273	4	13	0.0628642	4	13	1.27193e-06	4	13	0.00758902	5	14	0.0364813	4	13	0.0375382	5	14	0.215837	5	14	0.011965	5	14
n539.13831	G1	ICMH-177111	0.0233546	7	0.00074117	5	12	0.00759767	3	10	0.0272317	3	10	0.00516163	5	12	0.00259212	5	12	0.285935	5	12	0.0408795	5	12	6.71907e-06	5	12	0.00759767	3	10	0.0272317	3	10	0.0275847	3	10	0.0815661	3	10	0.0092838	3	10
	G15	ICMX-207076	0.021359	10	4.99564e-05	1	11	0.00209512	1	11	0.0075033	1	11	0.00137105	1	11	0.00067885	1	11	0.0737725	1	11	0.00272119	1	11	4.60837e-07	1	11	0.00209512	1	11	0.0075033	1	11	0.00837088	1	11	0.0274666	1	11	0.00326848	1	11
	G18	ICMX-207094	0.0240553	5	0.000848068	7	12	0.00824494	6	11	0.0295457	6	11	0.00560378	7	12	0.0027783	7	12	0.305429	7	12	0.0466433	7	12	7.71894e-06	7	12	0.00824494	6	11	0.0295457	6	11	0.0318587	7	12	0.0991743	5	10	0.0115484	5	10
	G23	ICMX-207136	0.0243878	4	0.00682092	11	15	0.0462054	11	15	0.164727	11	15	0.0192278	11	15	0.00934996	11	15	0.729837	11	15	0.266331	11	15	8.74218e-05	11	15	0.0462054	11	15	0.164727	11	15	0.0893319	11	15	0.427971	11	15	0.0572962	11	15
	G24	ICMX-207137	0.0262541	2	0.000511216	3	5	0.00904806	7	9	0.032312	7	9	0.00451704	3	5	0.00230334	3	5	0.225011	3	5	0.025315	3	5	5.30537e-06	3	5	0.00904806	7	9	0.032312	7	9	0.031592	6	8	0.119493	7	9	0.0149672	7	9
	G3	ICMX-207207	0.0227177	8	0.00328657	8	16	0.0161883	8	16	0.0580128	8	16	0.0110176	9	17	0.00546732	8	16	0.601423	9	17	0.180855	9	17	2.98916e-05	8	16	0.0161883	8	16	0.0580128	8	16	0.0622276	8	16	0.192709	8	16	0.0223903	8	16
	G31	ICMX-207171	0.0222826	9	0.00402725	10	19	0.030137	9	18	0.107516	9	18	0.010872	8	17	0.006782	9	18	0.602305	10	19	0.181386	10	19	4.59956e-05	9	18	0.030137	9	18	0.107516	9	18	0.0890496	10	19	0.36215	10	19	0.0463991	9	18
	G32	ICMX-207181	0.0271598	1	0.00398053	9	10	0.0328578	10	11	0.117173	10	11	0.0145909	10	11	0.00695447	10	11	0.577609	8	9	0.166816	8	9	4.83646e-05	10	11	0.0328578	10	11	0.117173	10	11	0.0840401	9	10	0.361403	9	10	0.0470511	10	11
	G33	ICMX-207183	0.0204923	11	0.000663116	4	15	0.00783725	4	15	0.0280587	4	15	0.00499462	4	15	0.00248344	4	15	0.267972	4	15	0.0359045	4	15	6.16747e-06	4	15	0.00783725	4	15	0.0280587	4	15	0.031368	5	16	0.104914	6	17	0.0125785	6	17
	G38	ICMX-207190	0.0251041	3	0.000823794	6	9	0.00809761	5	8	0.0290191	5	8	0.00529734	6	9	0.0027369	6	9	0.301131	6	9	0.0453399	6	9	7.49063e-06	6	9	0.00809761	5	8	0.0290191	5	8	0.0310662	4	7	0.0960264	4	7	0.011148	4	7
	G51	ICMX-207192	0.0239155	6	0.000156433	2	8	0.00491223	2	8	0.0175447	2	8	0.00250439	2	8	0.00126837	2	8	0.124977	2	8	0.00780961	2	8	1.60875e-06	2	8	0.00491223	2	8	0.0175447	2	8	0.0173979	2	8	0.0653292	2	8	0.00816334	2	8
n541.1355	G1	ICMH-177111	0.00738998	7	0.000253121	6	13	0.00471709	3	10	0.0168555	3	10	0.00176701	6	13	0.000858416	6	13	0.295561	6	13	0.0436781	6	13	7.36879e-07	6	13	0.00471709	3	10	0.0168555	3	10	0.0187956	4	11	0.109748	4	11	0.00734634	4	11
	G15	ICMX-207076	0.00679696	10	6.1218e-06	1	11	0.000850911	1	11	0.00304388	1	11	0.000275471	1	11	0.000136973	1	11	0.045072	1	11	0.00101574	1	11	1.87617e-08	1	11	0.000850911	1	11	0.00304388	1	11	0.00327618	1	11	0.0207724	1	11	0.00143424	1	11
	G18	ICMX-207094	0.00760463	5	0.000314171	7	12	0.00505614	7	12	0.0180608	7	12	0.00195465	7	12	0.000950907	7	12	0.33064	7	12	0.0546614	7	12	9.04224e-07	7	12	0.00505614	7	12	0.0180608	7	12	0.0196132	7	12	0.10973	3	8	0.00721743	3	8
	G23	ICMX-207136	0.00771827	4	0.00225457	11	15	0.0264286	11	15	0.0947254	11	15	0.00613035	11	15	0.0030155	11	15	0.747962	11	15	0.279723	11	15	9.09322e-06	11	15	0.0264286	11	15	0.0947254	11	15	0.0512125	11	15	0.435741	11	15	0.0328106	11	15
	G24	ICMX-207137	0.00831665	2	0.000189731	3	5	0.00480514	5	7	0.0171905	5	7	0.00153496	3	5	0.000764695	3	5	0.250355	3	5	0.0313388	3	5	5.84758e-07	3	5	0.00480514	5	7	0.0171905	5	7	0.0183667	3	5	0.11716	6	8	0.00810675	6	8
	G3	ICMX-207207	0.00711508	8	0.00101986	8	16	0.00914985	8	16	0.0326851	8	16	0.00352712	9	17	0.00171435	8	16	0.595451	10	18	0.177281	10	18	2.93898e-06	8	16	0.00914985	8	16	0.0326851	8	16	0.0357003	8	16	0.201062	8	16	0.0132618	8	16
	G31	ICMX-207171	0.00707554	9	0.00115653	9	18	0.016407	9	18	0.0587828	9	18	0.00330691	8	17	0.0020528	9	18	0.570894	9	18	0.16296	9	18	4.21397e-06	9	18	0.016407	9	18	0.0587828	9	18	0.0474363	10	19	0.346357	9	18	0.0250331	9	18
	G32	ICMX-207181	0.00870476	1	0.00117793	10	11	0.0174784	10	11	0.0626314	10	11	0.00441458	10	11	0.00210959	10	11	0.56415	8	9	0.159132	8	9	4.45035e-06	10	11	0.0174784	10	11	0.0626314	10	11	0.0464653	9	10	0.350371	10	11	0.0255598	10	11
	G33	ICMX-207183	0.00642467	11	0.000232287	4	15	0.00491317	6	17	0.0175677	6	17	0.00168514	4	15	0.000833689	4	15	0.28025	4	15	0.0392701	4	15	6.95037e-07	4	15	0.00491317	6	17	0.0175677	6	17	0.0194263	6	17	0.119537	7	18	0.00816434	7	18
	G38	ICMX-207190	0.00792021	3	0.00024957	5	8	0.00479917	4	7	0.0171523	4	7	0.00171267	5	8	0.000855611	5	8	0.292665	5	8	0.0428265	5	8	7.3207e-07	5	8	0.00479917	4	7	0.0171523	4	7	0.0191767	5	8	0.114022	5	8	0.00768703	5	8
	G51	ICMX-207192	0.00759451	6	5.03486e-05	2	8	0.00265682	2	8	0.00950869	2	8	0.000789939	2	8	0.000399858	2	8	0.127379	2	8	0.00811276	2	8	1.59886e-07	2	8	0.00265682	2	8	0.00950869	2	8	0.00973671	2	8	0.0639057	2	8	0.00446568	2	8
n505.15646	G1	ICMH-177111	0.000226656	9	4.77808e-05	7	16	0.00379958	10	19		1	10	0.000208642	7	16	0.000123043	7	16	0.388366	7	16	0.0754142	7	16	1.51396e-08	7	16	0.00379958	10	19		1	10	0.00717661	7	16	0.218182	8	17	0.00474887	8	17
	G15	ICMX-207076	0.00023579	8	1.39111e-05	4	12	0.00171752	5	13		2	10	0.000116	4	12	6.23263e-05	4	12	0.226746	4	12	0.0257069	4	12	3.88457e-09	4	12	0.00171752	5	13		2	10	0.0052419	4	12	0.13161	4	12	0.00272359	5	13
	G18	ICMX-207094	0.000306868	3	7.87232e-05	9	12	0.00247445	7	10		3	6	0.000254974	9	12	0.000132552	9	12	0.595161	9	12	0.177108	9	12	1.75701e-08	9	12	0.00247445	7	10		3	6	0.0103271	9	12	0.205333	7	10	0.00391738	7	10
	G23	ICMX-207136	0.000389834	1	0.000184183	11	12	0.00743961	11	12		4	5	0.000413217	11	12	0.000241315	11	12	0.763685	11	12	0.291607	11	12	5.82328e-08	11	12	0.00743961	11	12		4	5	0.0147708	11	12	0.439901	11	12	0.00952818	11	12
	G24	ICMX-207137	0.000257003	7	3.05337e-05	6	13	0.0016056	4	11		5	12	0.000165393	6	13	8.30636e-05	6	13	0.369014	6	13	0.0680856	6	13	6.89956e-09	6	13	0.0016056	4	11		5	12	0.0067206	5	12	0.137863	5	12	0.00266308	4	11
	G3	ICMX-207207	0.000279128	4	4.84382e-05	8	12	0.00376938	9	13		6	10	0.000216745	8	12	0.000123164	8	12	0.394284	8	12	0.0777301	8	12	1.51695e-08	8	12	0.00376938	9	13		6	10	0.008204	8	12	0.235414	9	13	0.0050528	10	14
	G31	ICMX-207171	0.000269765	6	2.46563e-05	5	11	0.00208518	6	12		7	13	0.000159083	5	11	8.07314e-05	5	11	0.310478	5	11	0.0481982	5	11	6.51756e-09	5	11	0.00208518	6	12		7	13	0.00701575	6	12	0.169055	6	12	0.00345487	6	12
	G32	ICMX-207181	0.000218965	10	1.14494e-06	1	11	0.000333632	1	11		8	18	3.27131e-05	1	11	1.62736e-05	1	11	0.070841	1	11	0.00250922	1	11	2.64829e-10	1	11	0.000333632	1	11		8	18	0.0013707	1	11	0.0292389	1	11	0.000573247	1	11
	G33	ICMX-207183	0.000321288	2	9.56413e-05	10	12	0.00291814	8	10		9	11	0.000288708	10	12	0.000147633	10	12	0.651072	10	12	0.211948	10	12	2.17955e-08	10	12	0.00291814	8	10		9	11	0.0121584	10	12	0.25346	10	12	0.00492656	9	11
	G38	ICMX-207190	0.00016554	11	6.93997e-06	3	14	0.00138766	3	14		10	21	8.04547e-05	3	14	4.61242e-05	3	14	0.151435	3	14	0.0114662	3	14	2.12745e-09	3	14	0.00138766	3	14		10	21	0.00335325	3	14	0.092319	3	14	0.00196048	3	14
	G51	ICMX-207192	0.00027889	5	5.08493e-06	2	7	0.000894978	2	7		11	16	7.26657e-05	2	7	3.61134e-05	2	7	0.143014	2	7	0.0102264	2	7	1.30417e-09	2	7	0.000894978	2	7		11	16	0.00316395	2	7	0.0745311	2	7	0.00151219	2	7
n701.19135	G1	ICMH-177111	0.0020952	6	7.96062e-05	3	9	0.0011526	1	7	0.00395033	2	8	0.000520916	2	8	0.000289088	2	8	0.276966	3	9	0.02557	3	9	8.35717e-08	2	8	0.00191566	2	8	0.0103455	2	8	0.0129185	3	9	0.0911649	2	8	0.00339294	2	8
	G15	ICMX-207076	0.00196493	9	7.4289e-05	2	11	0.00273133	4	13	0.00830583	4	13	0.000572132	3	12	0.000307068	3	12	0.249004	2	11	0.0206677	2	11	9.42905e-08	3	12	0.00299073	3	12	0.0106657	3	12	0.0127876	2	11	0.110568	3	12	0.00444201	3	12
	G18	ICMX-207094	0.00181654	10	4.53509e-05	1	11	0.00122053	2	12	0.00371506	1	11	0.000448945	1	11	0.000222581	1	11	0.206637	1	11	0.014233	1	11	4.95424e-08	1	11	0.00168196	1	11	0.00730694	1	11	0.0091091	1	11	0.0693058	1	11	0.00266788	1	11
	G23	ICMX-207136	0.00177984	11	0.000437903	9	20	0.00761992	8	19	0.0235329	8	19	0.00144576	9	20	0.000769762	9	20	0.584598	8	19	0.113918	8	19	5.92534e-07	9	20	0.00798902	8	19	0.0291322	8	19	0.0345486	10	21	0.306366	9	20	0.012369	9	20
	G24	ICMX-207137	0.00206683	8	0.000421771	8	16	0.00781784	9	17	0.0237387	9	17	0.00134201	8	16	0.000764486	8	16	0.567855	7	15	0.107486	7	15	5.84439e-07	8	16	0.0081842	9	17	0.0271096	6	14	0.0291063	8	16	0.270465	8	16	0.0111087	8	16
	G3	ICMX-207207	0.00220404	5	0.000290036	5	10	0.00693198	7	12	0.021084	6	11	0.00120293	6	11	0.000646256	6	11	0.460541	5	10	0.0706992	5	10	4.17647e-07	6	11	0.00715206	7	12	0.0233528	5	10	0.0253671	6	11	0.239424	6	11	0.00986405	7	12
	G31	ICMX-207171	0.00228068	4	0.000576044	10	14	0.00931551	10	14	0.0304738	10	14	0.00171661	10	14	0.000897689	10	14	0.651381	10	14	0.141432	10	14	8.05846e-07	10	14	0.00931562	10	14	0.0425472	10	14	0.0341827	9	13	0.330175	10	14	0.0135819	10	14
	G32	ICMX-207181	0.00248343	3	0.000876134	11	14	0.0118134	11	14	0.0379078	11	14	0.00206978	11	14	0.00111616	11	14	0.798249	11	14	0.2124	11	14	1.24582e-06	11	14	0.0118808	11	14	0.0501419	11	14	0.0474073	11	14	0.442577	11	14	0.0180685	11	14
	G33	ICMX-207183	0.00209438	7	0.000364524	6	13	0.00491847	5	12	0.0192911	5	12	0.00117052	5	12	0.000654991	7	14	0.557956	6	13	0.103772	6	13	4.29014e-07	7	14	0.0049524	5	12	0.0374748	9	16	0.0253214	5	12	0.197425	5	12	0.00754021	5	12
	G38	ICMX-207190	0.00294402	1	0.000372269	7	8	0.0014131	3	4	0.00429405	3	4	0.00110664	4	5	0.000616365	4	5	0.60557	9	10	0.122238	9	10	3.79905e-07	4	5	0.00380211	4	5	0.0195619	4	5	0.0221907	4	5	0.147901	4	5	0.00540391	4	5
	G51	ICMX-207192	0.00260627	2	0.000276301	4	6	0.0065081	6	8	0.0211566	7	9	0.00122871	7	9	0.000623279	5	7	0.450274	4	6	0.0675823	4	6	3.88477e-07	5	7	0.00652089	6	8	0.0290507	7	9	0.0255023	7	9	0.240213	7	9	0.00982133	6	8
n703.18823	G1	ICMH-177111	0.000615795	6	2.66441e-05	3	9	0.00108317	3	9		1	7	0.000165991	3	9	9.44327e-05	3	9	0.28699	3	9	0.0274544	3	9	8.91753e-09	3	9	0.00135609	2	8		1	7	0.00805062	3	9	0.112095	3	9	0.00234702	3	9
	G15	ICMX-207076	0.000588144	9	1.97952e-05	2	11	0.00133635	4	13		2	11	0.000164456	2	11	8.55976e-05	2	11	0.238479	2	11	0.0189573	2	11	7.32694e-09	2	11	0.00148865	3	12		2	11	0.00670615	2	11	0.103493	2	11	0.00225112	2	11
	G18	ICMX-207094	0.000540522	10	1.68511e-05	1	11	0.000806522	1	11		3	13	0.00014819	1	11	7.46362e-05	1	11	0.229321	1	11	0.0175294	1	11	5.57056e-09	1	11	0.00104522	1	11		3	13	0.00624537	1	11	0.0860744	1	11	0.00179621	1	11
	G23	ICMX-207136	0.000508295	11	0.000165401	9	20	0.00492175	9	20		4	15	0.000482176	10	21	0.000261305	9	20	0.652361	10	21	0.141858	10	21	6.82805e-08	9	20	0.00508851	10	21		4	15	0.0219408	10	21	0.356261	10	21	0.00784463	10	21
	G24	ICMX-207137	0.000613841	7	0.000141123	8	15	0.00474179	8	15		5	12	0.000419595	7	14	0.000244314	8	15	0.597618	8	15	0.119049	8	15	5.96894e-08	8	15	0.00493648	8	15		5	12	0.0184375	8	15	0.311211	8	15	0.00695269	8	15
	G3	ICMX-207207	0.000668447	5	5.58715e-05	4	9	0.00345251	6	11		6	11	0.000306211	6	11	0.000161063	4	9	0.355894	4	9	0.0422202	4	9	2.59412e-08	4	9	0.00351378	6	11		6	11	0.0104738	4	9	0.193937	6	11	0.00444739	6	11
	G31	ICMX-207171	0.000671531	4	0.000168012	10	14	0.00498971	10	14		7	11	0.000479787	9	13	0.000263604	10	14	0.651339	9	13	0.141414	9	13	6.9487e-08	10	14	0.00500781	9	13		7	11	0.0203479	9	13	0.341165	9	13	0.00755605	9	13
	G32	ICMX-207181	0.000768225	2	0.000266848	11	13	0.00693551	11	13		8	10	0.000655949	11	13	0.00034209	11	13	0.799957	11	13	0.21331	11	13	1.17026e-07	11	13	0.00701815	11	13		8	10	0.0270744	11	13	0.462089	11	13	0.0103162	11	13
	G33	ICMX-207183	0.000609169	8	8.77574e-05	5	13	0.00240403	5	13		9	17	0.000295926	4	12	0.000175256	6	14	0.503275	5	13	0.0844287	5	13	3.07147e-08	6	14	0.00241549	5	13		9	17	0.012582	5	13	0.179519	5	13	0.00374776	5	13
	G38	ICMX-207190	0.000869301	1	9.39257e-05	6	7	0.0010733	2	3		10	11	0.000301529	5	6	0.0001707	5	6	0.551312	7	8	0.101315	7	8	2.91386e-08	5	6	0.00189651	4	5		10	11	0.0137056	6	7	0.161463	4	5	0.00314109	4	5
	G51	ICMX-207192	0.000763497	3	0.000113607	7	10	0.00440242	7	10		11	14	0.000422212	8	11	0.000221307	7	10	0.526677	6	9	0.092463	6	9	4.89767e-08	7	10	0.00446049	7	10		11	14	0.0178125	7	10	0.300021	7	10	0.00667041	7	10
n267.07184	G1	ICMH-177111	0.00276813	2	0.000726127	11	13	0.0180022	11	13	0.0992882	11	13	0.00177663	11	13	0.00107495	11	13	0.701223	11	13	0.245857	11	13	1.15552e-06	11	13	0.0180022	11	13	0.0992882	11	13	0.0355056	11	13	0.49172	11	13	0.0221105	11	13
	G15	ICMX-207076	0.00214715	11	1.42631e-05	1	12	0.0026083	1	12	0.0143794	1	12	0.000288068	1	12	0.000153274	1	12	0.0954302	1	12	0.00455346	1	12	2.34929e-08	1	12	0.0026083	1	12	0.0143794	1	12	0.00477801	1	12	0.0692328	1	12	0.00314041	1	12
	G18	ICMX-207094	0.0023917	7	6.30336e-05	4	11	0.00440376	5	12	0.0243619	5	12	0.000605479	4	11	0.000290548	4	11	0.231748	4	11	0.0268535	4	11	8.44181e-08	4	11	0.00440376	5	12	0.0243619	5	12	0.0112069	4	11	0.133693	5	12	0.00581965	5	12
	G23	ICMX-207136	0.00225392	9	0.00025072	8	17	0.00512671	7	16	0.0288897	7	16	0.000986323	7	16	0.000493272	7	16	0.527031	9	18	0.138881	9	18	2.43317e-07	7	16	0.00512671	7	16	0.0288897	7	16	0.0207922	8	17	0.192026	7	16	0.00777873	7	16
	G24	ICMX-207137	0.00222728	10	0.000164748	5	15	0.00384787	4	14	0.0217823	4	14	0.000803452	6	16	0.000394211	5	15	0.430842	6	16	0.0928125	6	16	1.55402e-07	5	15	0.00384787	4	14	0.0217823	4	14	0.0165482	6	16	0.147904	6	16	0.00592551	6	16
	G3	ICMX-207207	0.00270855	3	0.000370145	9	12	0.0136329	9	12	0.0751337	9	12	0.00121911	9	12	0.000791571	9	12	0.473921	7	10	0.112301	7	10	6.26584e-07	9	12	0.0136329	9	12	0.0751337	9	12	0.0230519	9	12	0.351183	9	12	0.0160761	9	12
	G31	ICMX-207171	0.0025361	4	5.18909e-05	3	7	0.00357116	3	7	0.0198042	3	7	0.000531241	3	7	0.000252301	2	6	0.21969	3	7	0.0241319	3	7	6.36558e-08	2	6	0.00357116	3	7	0.0198042	3	7	0.0101672	3	7	0.113905	2	6	0.00488183	3	7
	G32	ICMX-207181	0.00234966	8	4.6933e-05	2	10	0.00476307	6	14	0.0262564	6	14	0.000442967	2	10	0.000279017	3	11	0.172009	2	10	0.0147936	2	10	7.78504e-08	3	11	0.00476307	6	14	0.0262564	6	14	0.00856989	2	10	0.125568	4	12	0.00570765	4	12
	G33	ICMX-207183	0.00244035	6	0.00048338	10	16	0.014895	10	16	0.0821359	10	16	0.00169343	10	16	0.000883379	10	16	0.56534	10	16	0.159805	10	16	7.80358e-07	10	16	0.014895	10	16	0.0821359	10	16	0.0285484	10	16	0.402314	10	16	0.0181523	10	16
	G38	ICMX-207190	0.00246255	5	0.00019208	6	11	0.00285482	2	7	0.016725	2	7	0.000697241	5	10	0.000405729	6	11	0.477403	8	13	0.113957	8	13	1.64616e-07	6	11	0.00285482	2	7	0.016725	2	7	0.0160641	5	10	0.120281	3	8	0.00449678	2	7
	G51	ICMX-207192	0.00294361	1	0.000204237	7	8	0.00980123	8	9	0.0540385	8	9	0.00109457	8	9	0.000577875	8	9	0.363469	5	6	0.0660548	5	6	3.3394e-07	8	9	0.00980123	8	9	0.0540385	8	9	0.0182699	7	8	0.261897	8	9	0.0118556	8	9
n204.08746	G1	ICMH-177111	0.000240283	4	7.65e-06	6	10	0.00101656	6	10		1	5	4.86985e-05	6	10	2.45985e-05	6	10	0.312367	6	10	0.0487867	6	10	6.05086e-10	6	10	0.00101656	6	10		1	5	0.00390852	6	10	0.15871	6	10	0.00193994	6	10
	G15	ICMX-207076	0.000215483	11	3.77999e-06	4	15	0.000733217	5	16		2	13	3.20002e-05	4	15	1.74071e-05	4	15	0.218113	4	15	0.0237866	4	15	3.03006e-10	4	15	0.000733217	5	16		2	13	0.00274813	5	16	0.112718	5	16	0.00138229	5	16
	G18	ICMX-207094	0.00022904	8	2.58595e-06	2	10	0.000669386	3	11		3	11	2.83085e-05	2	10	1.48075e-05	2	10	0.175053	2	10	0.0153218	2	10	2.19262e-10	2	10	0.000669386	3	11		3	11	0.00211576	2	10	0.0911942	4	12	0.00113581	4	12
	G23	ICMX-207136	0.000224203	10	5.22863e-06	5	15	0.000681586	4	14		4	14	3.9248e-05	5	15	1.943e-05	5	15	0.269103	5	15	0.0362082	5	15	3.77526e-10	5	15	0.000681586	4	14		4	14	0.00233462	4	14	0.0824382	2	12	0.000958205	2	12
	G24	ICMX-207137	0.000232217	7	2.49819e-05	8	15	0.00207473	9	16		5	12	8.79466e-05	9	16	4.59847e-05	8	15	0.544619	8	15	0.148305	8	15	2.11459e-09	8	15	0.00207473	9	16		5	12	0.00660936	9	16	0.284308	9	16	0.00353887	10	17
	G3	ICMX-207207	0.000267792	1	1.08425e-05	7	8	0.00115941	7	8		6	7	5.6795e-05	7	8	2.89767e-05	7	8	0.375694	7	8	0.0705728	7	8	8.39652e-10	7	8	0.00115941	7	8		6	7	0.00460299	7	8	0.183886	7	8	0.00223558	7	8
	G31	ICMX-207171	0.000250033	3	3.14898e-06	3	6	0.000574037	2	5		7	10	3.09131e-05	3	6	1.53226e-05	3	6	0.205998	3	6	0.0212175	3	6	2.34781e-10	3	6	0.000574037	2	5		7	10	0.00233334	3	6	0.0899532	3	6	0.00108034	3	6
	G32	ICMX-207181	0.000226122	9	3.56034e-05	10	19	0.00188656	8	17		8	17	0.000110678	11	20	5.12806e-05	10	19	0.695507	11	20	0.241865	11	20	2.62969e-09	10	19	0.00188656	8	17		8	17	0.00761478	10	19	0.289981	10	19	0.00346758	9	18
	G33	ICMX-207183	0.0002398	5	2.69434e-05	9	14	0.00225742	10	15		9	14	8.58362e-05	8	13	4.84585e-05	9	14	0.55602	9	14	0.154579	9	14	2.34823e-09	9	14	0.00225742	10	15		9	14	0.00534437	8	13	0.247208	8	13	0.00314246	8	13
	G38	ICMX-207190	0.00025955	2	9.99087e-07	1	3	0.000304612	1	3		10	12	1.81694e-05	1	3	8.5286e-06	1	3	0.117227	1	3	0.00687104	1	3	7.27369e-11	1	3	0.000304612	1	3		10	12	0.00118029	1	3	0.0437128	1	3	0.000517451	1	3
	G51	ICMX-207192	0.000235158	6	3.76004e-05	11	17	0.00238661	11	17		11	17	9.7147e-05	10	16	5.53713e-05	11	17	0.681889	10	16	0.232487	10	16	3.06598e-09	11	17	0.00238661	11	17		11	17	0.00860364	11	17	0.357555	11	17	0.00440325	11	17
n593.15131	G1	ICMH-177111	0.00223583	2	0.00052173	9	11	0.0105127	11	13	0.0483195	11	13	0.00164134	10	12	0.000942016	11	13	0.566331	9	11	0.160365	9	11	8.87394e-07	11	13	0.0105127	11	13	0.0483195	11	13	0.0318645	9	11	0.313056	11	13	0.0170447	11	13
	G15	ICMX-207076	0.0023006	1	0.000534061	10	11	0.00874289	8	9	0.0400692	8	9	0.00164624	11	12	0.000896612	9	10	0.609804	10	11	0.18593	10	11	8.03913e-07	9	10	0.00874289	8	9	0.0400692	8	9	0.0324511	10	11	0.290853	10	11	0.0154117	10	11
	G18	ICMX-207094	0.00106324	11	0.000169878	5	16	0.00580023	4	15	0.0266485	4	15	0.00106168	4	15	0.000531293	4	15	0.327432	5	16	0.053606	5	16	2.82273e-07	4	15	0.00580023	4	15	0.0266485	4	15	0.0183279	6	17	0.176782	5	16	0.00957532	5	16
	G23	ICMX-207136	0.00152092	6	0.0001293	3	9	0.00324228	2	8	0.0147583	2	8	0.000715669	2	8	0.000414579	3	9	0.315465	4	10	0.0497592	4	10	1.71875e-07	3	9	0.00324228	2	8	0.0147583	2	8	0.0147098	4	10	0.117556	3	9	0.00599161	2	8
	G24	ICMX-207137	0.00219358	3	0.000330211	8	11	0.00982589	10	13	0.0452373	10	13	0.00151889	7	10	0.000798357	8	11	0.414032	7	10	0.0857114	7	10	6.37373e-07	8	11	0.00982589	10	13	0.0452373	10	13	0.0199013	7	10	0.234546	7	10	0.0133619	8	11
	G3	ICMX-207207	0.00122248	9	0.000304959	6	15	0.00821928	6	15	0.0377882	6	15	0.00147932	6	15	0.000726027	6	15	0.428907	8	17	0.0919807	8	17	5.27116e-07	6	15	0.00821928	6	15	0.0377882	6	15	0.0241678	8	17	0.240638	8	17	0.0131503	7	16
	G31	ICMX-207171	0.00131669	7	0.000606809	11	18	0.00835752	7	14	0.0382197	7	14	0.00155286	9	16	0.000930062	10	17	0.665353	11	18	0.221347	11	18	8.65015e-07	10	17	0.00835752	7	14	0.0382197	7	14	0.0338286	11	18	0.290307	9	16	0.0151684	9	16
	G32	ICMX-207181	0.00188777	4	3.29145e-05	1	5	0.0025372	1	5	0.0116559	1	5	0.000465158	1	5	0.000233368	1	5	0.144461	1	5	0.0104344	1	5	5.44606e-08	1	5	0.0025372	1	5	0.0116559	1	5	0.00807589	1	5	0.0776444	1	5	0.00420168	1	5
	G33	ICMX-207183	0.00107891	10	0.000313054	7	17	0.00960694	9	19	0.0442308	9	19	0.00152215	8	18	0.000778733	7	17	0.40201	6	16	0.0808059	6	16	6.06425e-07	7	17	0.00960694	9	19	0.0442308	9	19	0.0178978	5	15	0.219566	6	16	0.0126176	6	16
	G38	ICMX-207190	0.00179461	5	0.00015812	4	9	0.0068209	5	10	0.0314035	5	10	0.00109812	5	10	0.000553206	5	10	0.285897	3	8	0.0408684	3	8	3.06037e-07	5	10	0.0068209	5	10	0.0314035	5	10	0.0131867	3	8	0.1589	4	9	0.00909654	4	9
	G51	ICMX-207192	0.00124279	8	7.43074e-05	2	10	0.00467856	3	11	0.0215402	3	11	0.000750088	3	11	0.00037933	2	10	0.195914	2	10	0.0191911	2	10	1.43891e-07	2	10	0.00467856	3	11	0.0215402	3	11	0.00890465	2	10	0.108113	2	10	0.00619915	3	11
n256.05936	G1	ICMH-177111	3.81095e-05	7	2.93026e-08	1	8	7.59796e-05	1	8		1	8	2.18819e-06	1	8	1.08416e-06	1	8	0.0273244	1	8	0.000373311	1	8	1.17541e-12	1	8	7.59796e-05	1	8		1	8	0.000238686	1	8	0.0154473	1	8	0.000125477	1	8
	G15	ICMX-207076	5.2378e-05	3	1.23086e-05	10	13	0.0015937	10	13		2	5	3.86072e-05	9	12	2.23852e-05	10	13	0.555369	9	12	0.154217	9	12	5.01097e-10	10	13	0.0015937	10	13		2	5	0.00483939	10	13	0.317143	10	13	0.00258573	10	13
	G18	ICMX-207094	5.50372e-05	2	1.09261e-05	8	10	0.000923312	6	8		3	5	3.51062e-05	8	10	1.88409e-05	8	10	0.580529	10	12	0.168507	10	12	3.54978e-10	8	10	0.000923312	6	8		3	5	0.00375756	7	9	0.194068	7	9	0.00145685	7	9
	G23	ICMX-207136	5.83748e-05	1	1.2001e-05	9	10	0.00158787	9	10		4	5	4.37332e-05	10	11	2.21688e-05	9	10	0.546535	8	9	0.14935	8	9	4.91455e-10	9	10	0.00158787	9	10		4	5	0.00475283	9	10	0.313106	9	10	0.00255675	9	10
	G24	ICMX-207137	4.16422e-05	6	1.86739e-06	4	10	0.000521411	5	11		5	11	1.6042e-05	4	10	8.29177e-06	4	10	0.227838	4	10	0.0259551	4	10	6.87535e-11	4	10	0.000521411	5	11		5	11	0.00191998	4	10	0.11642	5	11	0.000926594	5	11
	G3	ICMX-207207	3.34792e-05	10	1.05657e-06	3	13	0.000342136	3	13		6	16	1.18534e-05	3	13	6.04524e-06	3	13	0.17615	3	13	0.0155143	3	13	3.65449e-11	3	13	0.000342136	3	13		6	16	0.0013784	3	13	0.0792165	3	13	0.00061915	3	13
	G31	ICMX-207171	4.4973e-05	4	3.12181e-06	5	9	0.000496252	4	8		7	11	1.87643e-05	5	9	1.00795e-05	5	9	0.310114	6	10	0.0480852	6	10	1.01597e-10	5	9	0.000496252	4	8		7	11	0.00203083	5	9	0.105565	4	8	0.00079453	4	8
	G32	ICMX-207181	4.21512e-05	5	9.18401e-06	7	12	0.000988328	7	12		8	13	3.47247e-05	7	12	1.77497e-05	7	12	0.5211	7	12	0.135773	7	12	3.15052e-10	7	12	0.000988328	7	12		8	13	0.00402016	8	13	0.229043	8	13	0.00178471	8	13
	G33	ICMX-207183	3.41095e-05	9	2.14647e-05	11	20	0.0022788	11	20		9	18	5.42338e-05	11	20	3.03774e-05	11	20	0.709535	11	20	0.25172	11	20	9.22788e-10	11	20	0.0022788	11	20		9	18	0.00582349	11	20	0.405866	11	20	0.00336735	11	20
	G38	ICMX-207190	3.03568e-05	11	4.8455e-07	2	13	0.000325738	2	13		10	21	8.67428e-06	2	13	4.48539e-06	2	13	0.108932	2	13	0.00593312	2	13	2.01187e-11	2	13	0.000325738	2	13		10	21	0.000940103	2	13	0.062751	2	13	0.000514367	2	13
	G51	ICMX-207192	3.74044e-05	8	3.87603e-06	6	14	0.000988383	8	16		11	19	2.32736e-05	6	14	1.30056e-05	6	14	0.298568	5	13	0.0445714	5	13	1.69144e-10	6	14	0.000988383	8	16		11	19	0.00231501	6	14	0.16642	6	14	0.00139221	6	14
p204.10138	G1	ICMH-177111	7.23442e-05	10	3.63607e-06	4	14	0.000877027	5	15		1	11	2.0711e-05	3	13	1.36372e-05	4	14	0.281497	3	13	0.0264135	3	13	1.85972e-10	4	14	0.000886697	5	15		1	11	0.00317722	4	14	0.154913	4	14	0.00125365	5	15
	G15	ICMX-207076	9.79883e-05	2	3.26897e-05	11	13	0.00325744	11	13		2	4	7.95573e-05	11	13	4.49103e-05	11	13	0.738844	9	11	0.181964	9	11	2.01694e-09	11	13	0.00326292	11	13		2	4	0.00733054	9	11	0.455109	11	13	0.00390137	11	13
	G18	ICMX-207094	0.000101993	1	7.2912e-06	6	7	0.000977562	7	8		3	4	3.05513e-05	5	6	1.78002e-05	6	7	0.434213	7	8	0.062847	7	8	3.16849e-10	6	7	0.00101873	8	9		3	4	0.00430588	6	7	0.191207	7	8	0.001511	7	8
	G23	ICMX-207136	9.4365e-05	3	1.71036e-06	1	4	0.000528696	3	6		4	7	1.71335e-05	1	4	8.9258e-06	1	4	0.203214	1	4	0.0137653	1	4	7.96699e-11	1	4	0.000541328	2	5		4	7	0.00220063	1	4	0.100597	1	4	0.000800247	1	4
	G24	ICMX-207137	8.22383e-05	5	1.04651e-05	8	13	0.000523517	2	7		5	10	3.63166e-05	7	12	1.88458e-05	7	12	0.559521	8	13	0.104355	8	13	3.55163e-10	7	12	0.000602533	3	8		5	10	0.00504584	8	13	0.163959	5	10	0.00114322	4	9
	G3	ICMX-207207	8.12133e-05	6	2.76181e-05	10	16	0.00244595	10	16		6	12	7.29714e-05	10	16	3.77141e-05	10	16	0.776996	10	16	0.201241	10	16	1.42235e-09	10	16	0.00248643	10	16		6	12	0.00772273	11	17	0.397647	10	16	0.00327479	10	16
	G31	ICMX-207171	8.30283e-05	4	2.75382e-05	9	13	0.000929026	6	10		7	11	5.35718e-05	9	13	3.09024e-05	9	13	0.894325	11	15	0.266605	11	15	9.54957e-10	9	13	0.00096542	6	10		7	11	0.00737118	10	14	0.238313	9	13	0.00164671	8	12
	G32	ICMX-207181	7.46883e-05	9	8.17002e-06	7	16	0.00132689	9	18		8	17	3.96932e-05	8	17	2.05268e-05	8	17	0.418864	6	15	0.0584825	6	15	4.21349e-10	8	17	0.00133697	9	18		8	17	0.00475884	7	16	0.233595	8	17	0.00189202	9	18
	G33	ICMX-207183	7.56617e-05	8	3.31635e-06	3	11	0.000464784	1	9		9	17	2.32848e-05	4	12	1.11106e-05	3	11	0.310252	4	12	0.0320855	4	12	1.23445e-10	3	11	0.00051604	1	9		9	17	0.00275684	3	11	0.108976	2	10	0.000830143	2	10
	G38	ICMX-207190	6.9985e-05	11	2.15281e-06	2	13	0.000642054	4	15		10	21	1.72844e-05	2	13	1.02871e-05	2	13	0.222464	2	13	0.0164967	2	13	1.05824e-10	2	13	0.000655326	4	15		10	21	0.00232555	2	13	0.112644	3	14	0.000912098	3	14
	G51	ICMX-207192	7.97117e-05	7	4.86473e-06	5	12	0.00098009	8	15		11	18	3.14304e-05	6	13	1.55941e-05	5	12	0.327468	5	12	0.0357451	5	12	2.43176e-10	5	12	0.000984135	7	14		11	18	0.00361186	5	12	0.175474	6	13	0.00141489	6	13
p665.16705	G1	ICMH-177111	0.00160809	2	0.000203614	10	12	0.00638261	9	11		1	3	0.000656967	9	11	0.00034455	9	11	0.597263	10	12	0.178362	10	12	1.18715e-07	9	11	0.00638261	9	11		1	3	0.0199535	10	12	0.342739	10	12	0.0104236	10	12
	G15	ICMX-207076	0.00169407	1	0.000313323	11	12	0.00739395	11	12		2	3	0.000756275	11	12	0.00041888	11	12	0.756738	11	12	0.286326	11	12	1.75461e-07	11	12	0.00739395	11	12		2	3	0.0250312	11	12	0.41688	11	12	0.0125583	11	12
	G18	ICMX-207094	0.0015794	3	2.90686e-05	2	5	0.00252381	3	6		3	6	0.000255769	2	5	0.000132086	3	6	0.22201	2	5	0.0246442	2	5	1.74467e-08	3	6	0.00252381	3	6		3	6	0.00736702	2	5	0.129735	3	6	0.00397492	3	6
	G23	ICMX-207136	0.00154205	4	1.7468e-05	1	5	0.0018958	1	5		4	8	0.000194421	1	5	0.00010136	1	5	0.174097	1	5	0.0151549	1	5	1.02738e-08	1	5	0.0018958	1	5		4	8	0.00581316	1	5	0.100567	1	5	0.00306508	1	5
	G24	ICMX-207137	0.00148886	5	5.94472e-05	6	11	0.00259345	4	9		5	10	0.000338537	5	10	0.000173225	5	10	0.345603	6	11	0.0597208	6	11	3.00068e-08	5	10	0.00259345	4	9		5	10	0.0102766	5	10	0.157063	4	9	0.00459794	4	9
	G3	ICMX-207207	0.00141203	8	8.35394e-05	8	16	0.00316506	6	14		6	14	0.000432376	8	16	0.000206584	8	16	0.407644	8	16	0.0830868	8	16	4.26771e-08	8	16	0.00316506	6	14		6	14	0.0123638	8	16	0.191265	8	16	0.00562296	7	15
	G31	ICMX-207171	0.00146729	6	0.000196713	9	15	0.0071774	10	16		7	13	0.000697822	10	16	0.000354455	10	16	0.555565	9	15	0.154326	9	15	1.25638e-07	10	16	0.0071774	10	16		7	13	0.0160017	9	15	0.309687	9	15	0.00973832	9	15
	G32	ICMX-207181	0.00138421	9	3.23361e-05	3	12	0.00199149	2	11		8	17	0.000269011	3	12	0.000128837	2	11	0.253101	3	12	0.03203	3	12	1.65989e-08	2	11	0.00199149	2	11		8	17	0.00773172	3	12	0.120154	2	11	0.00353796	2	11
	G33	ICMX-207183	0.0012475	11	4.50036e-05	4	15	0.00333049	7	18		9	20	0.000326198	4	15	0.000167687	4	15	0.269565	4	15	0.0363326	4	15	2.8119e-08	4	15	0.00333049	7	18		9	20	0.00852243	4	15	0.157174	5	16	0.00487914	6	17
	G38	ICMX-207190	0.00142602	7	7.67654e-05	7	14	0.00271475	5	12		10	17	0.000407177	7	14	0.000193814	7	14	0.397656	7	14	0.0790652	7	14	3.75638e-08	7	14	0.00271475	5	12		10	17	0.0110231	7	14	0.161926	6	13	0.00467269	5	12
	G51	ICMX-207192	0.00131983	10	5.8833e-05	5	15	0.00348803	8	18		11	21	0.000351498	6	16	0.000186166	6	16	0.319222	5	15	0.0509513	5	15	3.46579e-08	6	16	0.00348803	8	18		11	21	0.0106565	6	16	0.184604	7	17	0.00562859	8	18
p72.08089	G1	ICMH-177111	0.00059788	8	3.64821e-05	7	15	0.00205751	4	12		1	9	0.000184919	6	14	0.000107643	7	15	0.340926	7	15	0.0581152	7	15	1.15871e-08	7	15	0.00205751	4	12		1	9	0.00799228	7	15	0.156865	7	15	0.00357187	6	14
	G15	ICMX-207076	0.000647849	4	6.53802e-05	9	13	0.00235685	6	10		2	6	0.000258005	8	12	0.000140199	9	13	0.466369	9	13	0.10875	9	13	1.96557e-08	9	13	0.00235685	6	10		2	6	0.00839445	8	12	0.143791	5	9	0.00310439	4	8
	G18	ICMX-207094	0.000680272	3	1.44989e-05	2	5	0.00119052	2	5		3	6	0.000120805	2	5	6.67847e-05	2	5	0.2177	2	5	0.0236966	2	5	4.4602e-09	2	5	0.00119052	2	5		3	6	0.00468361	2	5	0.0878642	2	5	0.00196781	2	5
	G23	ICMX-207136	0.000734602	1	0.000150572	10	11	0.00502774	10	11		4	5	0.000419351	10	11	0.000228224	10	11	0.666606	10	11	0.222182	10	11	5.20864e-08	10	11	0.00502774	10	11		4	5	0.0173322	10	11	0.366067	10	11	0.00854506	10	11
	G24	ICMX-207137	0.0006146	7	2.1291e-05	4	11	0.00233726	5	12		5	12	0.000180817	5	12	9.16322e-05	4	11	0.232983	3	10	0.0271406	3	10	8.39645e-09	4	11	0.00233726	5	12		5	12	0.00566563	3	10	0.135706	4	11	0.00328849	5	12
	G3	ICMX-207207	0.000561204	10	2.0557e-05	3	13	0.00148714	3	13		6	16	0.000140989	3	13	8.02134e-05	3	13	0.257451	4	14	0.0331405	4	14	6.43419e-09	3	13	0.00148714	3	13		6	16	0.00584021	4	14	0.112602	3	13	0.00254758	3	13
	G31	ICMX-207171	0.000711017	2	0.000283958	11	13	0.00813139	11	13		7	9	0.000587826	11	13	0.000329095	11	13	0.868598	11	13	0.377231	11	13	1.08304e-07	11	13	0.00813139	11	13		7	9	0.0225863	11	13	0.516803	11	13	0.0123629	11	13
	G32	ICMX-207181	0.000581649	9	2.61871e-05	5	14	0.00244248	7	16		8	17	0.000174022	4	13	9.95785e-05	5	14	0.264906	6	15	0.0350876	6	15	9.91587e-09	5	14	0.00244248	7	16		8	17	0.00693232	6	15	0.157457	8	17	0.00375858	8	17
	G33	ICMX-207183	0.000632197	5	5.4104e-05	8	13	0.00316866	9	14		9	14	0.000268966	9	14	0.000138704	8	13	0.394125	8	13	0.0776673	8	13	1.92388e-08	8	13	0.00316866	9	14		9	14	0.0103911	9	14	0.224017	9	14	0.00526345	9	14
	G38	ICMX-207190	0.000547617	11	1.7456e-06	1	12	0.000431402	1	12		10	21	4.1172e-05	1	12	2.33546e-05	1	12	0.0750727	1	12	0.00281795	1	12	5.45437e-10	1	12	0.000431402	1	12		10	21	0.0016956	1	12	0.0326168	1	12	0.000737328	1	12
	G51	ICMX-207192	0.000632076	6	2.70568e-05	6	12	0.00266142	8	14		11	17	0.000225166	7	13	0.000103669	6	12	0.261424	5	11	0.0341712	5	11	1.07473e-08	6	12	0.00266142	8	14		11	17	0.00614712	5	11	0.149645	6	12	0.00364224	7	13
p89.10734	G1	ICMH-177111	0.000185707	9	1.55213e-05	4	13	0.0014827	2	11		1	10	0.000129445	3	12	7.45902e-05	3	12	0.209576	6	15	0.021961	6	15	5.5637e-09	3	12	0.0014827	2	11		1	10	0.00524458	6	15	0.10647	2	11	0.0023404	2	11
	G15	ICMX-207076	0.000259362	5	5.24085e-05	8	13	0.00231587	5	10		2	7	0.00021349	7	12	0.000133188	8	13	0.393832	8	13	0.0775519	8	13	1.7739e-08	8	13	0.00231587	5	10		2	7	0.00815043	7	12	0.148969	7	12	0.00314654	7	12
	G18	ICMX-207094	0.000312994	3	7.38028e-06	1	4	0.00101579	1	4		3	6	8.93395e-05	1	4	5.13677e-05	1	4	0.144669	1	4	0.0104646	1	4	2.63864e-09	1	4	0.00101579	1	4		3	6	0.00360335	1	4	0.0729466	1	4	0.0016019	1	4
	G23	ICMX-207136	0.00040533	1	0.000190856	10	11	0.00542923	10	11		4	5	0.00045753	10	11	0.000263924	10	11	0.729393	10	11	0.266007	10	11	6.96558e-08	10	11	0.00542923	10	11		4	5	0.0187848	10	11	0.388232	10	11	0.00858747	10	11
	G24	ICMX-207137	0.000261412	4	1.64462e-05	6	10	0.00234347	7	11		5	9	0.000182552	6	10	8.66196e-05	6	10	0.190003	5	9	0.0180507	5	9	7.50296e-09	6	10	0.00234347	7	11		5	9	0.00452385	3	7	0.117775	6	10	0.00279031	6	10
	G3	ICMX-207207	0.00021794	7	5.94466e-05	9	16	0.00319396	9	16		6	13	0.000274127	9	16	0.000149046	9	16	0.402916	9	16	0.0811707	9	16	2.22146e-08	9	16	0.00319396	9	16		6	13	0.0106913	9	16	0.225565	9	16	0.0050245	9	16
	G31	ICMX-207171	0.000315077	2	0.000371613	11	13	0.0106158	11	13		7	9	0.000705798	11	13	0.000404648	11	13	0.923771	11	13	0.426676	11	13	1.6374e-07	11	13	0.0106158	11	13		7	9	0.0251382	11	13	0.608908	11	13	0.0141504	11	13
	G32	ICMX-207181	0.00018478	10	1.14754e-05	2	12	0.00180246	3	13		8	18	0.000124704	2	12	7.02764e-05	2	12	0.164664	2	12	0.0135571	2	12	4.93878e-09	2	12	0.00180246	3	13		8	18	0.00459269	5	15	0.108403	3	13	0.00250065	3	13
	G33	ICMX-207183	0.000224863	6	3.95011e-05	7	13	0.00284858	8	14		9	15	0.000247424	8	14	0.000124259	7	13	0.321658	7	13	0.051732	7	13	1.54403e-08	7	13	0.00284858	8	14		9	15	0.00887648	8	14	0.193929	8	14	0.00436952	8	14
	G38	ICMX-207190	0.000168818	11	1.36497e-05	3	14	0.00208415	4	15		10	21	0.000168995	4	15	7.82188e-05	4	15	0.175129	3	14	0.0153351	3	14	6.11818e-09	4	15	0.00208415	4	15		10	21	0.0045919	4	15	0.114077	5	16	0.00266958	5	16
	G51	ICMX-207192	0.000204313	8	1.60171e-05	5	13	0.00232398	6	14		11	19	0.0001725	5	13	8.56374e-05	5	13	0.187047	4	12	0.0174933	4	12	7.33377e-09	5	13	0.00232398	6	14		11	19	0.00415556	2	10	0.111232	4	12	0.00265374	4	12
p72.08089	G1	ICMH-177111	0.00059788	8	3.64821e-05	7	15	0.00205751	4	12		1	9	0.000184919	6	14	0.000107643	7	15	0.340926	7	15	0.0581152	7	15	1.15871e-08	7	15	0.00205751	4	12		1	9	0.00799228	7	15	0.156865	7	15	0.00357187	6	14
	G15	ICMX-207076	0.000647849	4	6.53802e-05	9	13	0.00235685	6	10		2	6	0.000258005	8	12	0.000140199	9	13	0.466369	9	13	0.10875	9	13	1.96557e-08	9	13	0.00235685	6	10		2	6	0.00839445	8	12	0.143791	5	9	0.00310439	4	8
	G18	ICMX-207094	0.000680272	3	1.44989e-05	2	5	0.00119052	2	5		3	6	0.000120805	2	5	6.67847e-05	2	5	0.2177	2	5	0.0236966	2	5	4.4602e-09	2	5	0.00119052	2	5		3	6	0.00468361	2	5	0.0878642	2	5	0.00196781	2	5
	G23	ICMX-207136	0.000734602	1	0.000150572	10	11	0.00502774	10	11		4	5	0.000419351	10	11	0.000228224	10	11	0.666606	10	11	0.222182	10	11	5.20864e-08	10	11	0.00502774	10	11		4	5	0.0173322	10	11	0.366067	10	11	0.00854506	10	11
	G24	ICMX-207137	0.0006146	7	2.1291e-05	4	11	0.00233726	5	12		5	12	0.000180817	5	12	9.16322e-05	4	11	0.232983	3	10	0.0271406	3	10	8.39645e-09	4	11	0.00233726	5	12		5	12	0.00566563	3	10	0.135706	4	11	0.00328849	5	12
	G3	ICMX-207207	0.000561204	10	2.0557e-05	3	13	0.00148714	3	13		6	16	0.000140989	3	13	8.02134e-05	3	13	0.257451	4	14	0.0331405	4	14	6.43419e-09	3	13	0.00148714	3	13		6	16	0.00584021	4	14	0.112602	3	13	0.00254758	3	13
	G31	ICMX-207171	0.000711017	2	0.000283958	11	13	0.00813139	11	13		7	9	0.000587826	11	13	0.000329095	11	13	0.868598	11	13	0.377231	11	13	1.08304e-07	11	13	0.00813139	11	13		7	9	0.0225863	11	13	0.516803	11	13	0.0123629	11	13
	G32	ICMX-207181	0.000581649	9	2.61871e-05	5	14	0.00244248	7	16		8	17	0.000174022	4	13	9.95785e-05	5	14	0.264906	6	15	0.0350876	6	15	9.91587e-09	5	14	0.00244248	7	16		8	17	0.00693232	6	15	0.157457	8	17	0.00375858	8	17
	G33	ICMX-207183	0.000632197	5	5.4104e-05	8	13	0.00316866	9	14		9	14	0.000268966	9	14	0.000138704	8	13	0.394125	8	13	0.0776673	8	13	1.92388e-08	8	13	0.00316866	9	14		9	14	0.0103911	9	14	0.224017	9	14	0.00526345	9	14
	G38	ICMX-207190	0.000547617	11	1.7456e-06	1	12	0.000431402	1	12		10	21	4.1172e-05	1	12	2.33546e-05	1	12	0.0750727	1	12	0.00281795	1	12	5.45437e-10	1	12	0.000431402	1	12		10	21	0.0016956	1	12	0.0326168	1	12	0.000737328	1	12
	G51	ICMX-207192	0.000632076	6	2.70568e-05	6	12	0.00266142	8	14		11	17	0.000225166	7	13	0.000103669	6	12	0.261424	5	11	0.0341712	5	11	1.07473e-08	6	12	0.00266142	8	14		11	17	0.00614712	5	11	0.149645	6	12	0.00364224	7	13
p177.05414	G1	ICMH-177111	0.000146158	10	1.08394e-05	8	18	0.00101716	7	17		1	11	5.63196e-05	7	17	3.45137e-05	7	17	0.314332	8	18	0.0494022	8	18	1.19119e-09	7	17	0.00101716	7	17		1	11	0.00389076	8	18	0.119321	7	17	0.00168221	6	16
	G15	ICMX-207076	0.000179993	5	4.20254e-06	4	9	0.000617606	2	7		2	7	3.78177e-05	4	9	2.13923e-05	4	9	0.196457	5	10	0.0192976	5	10	4.57632e-10	4	9	0.000617606	2	7		2	7	0.00212457	3	8	0.0620984	2	7	0.000859296	1	6
	G18	ICMX-207094	0.000217383	2	2.21399e-06	1	3	0.000624955	3	5		3	5	2.95968e-05	2	4	1.67802e-05	1	3	0.132513	2	4	0.00877982	2	4	2.81576e-10	1	3	0.000624955	3	5		3	5	0.00204687	2	4	0.0725039	4	6	0.00107367	4	6
	G23	ICMX-207136	0.00022008	1	1.05557e-05	7	8	0.00148436	8	9		4	5	7.7512e-05	8	9	3.76208e-05	8	9	0.280587	7	8	0.0393646	7	8	1.41533e-09	8	9	0.00148436	8	9		4	5	0.00334867	7	8	0.131074	8	9	0.00199807	8	9
	G24	ICMX-207137	0.000182925	4	4.41262e-05	9	13	0.00212985	9	13		5	9	0.000132159	9	13	7.0132e-05	9	13	0.630457	9	13	0.198738	9	13	4.9185e-09	9	13	0.00212985	9	13		5	9	0.00842448	9	13	0.265687	9	13	0.00378448	9	13
	G3	ICMX-207207	0.000165415	7	4.21076e-06	5	12	0.000889298	5	12		6	13	4.65946e-05	5	12	2.3362e-05	5	12	0.180815	4	11	0.016347	4	11	5.45781e-10	5	12	0.000889298	5	12		6	13	0.00272602	5	12	0.0983916	5	12	0.00146541	5	12
	G31	ICMX-207171	0.000185948	3	8.24709e-05	11	14	0.00404533	11	14		7	10	0.000214009	11	14	0.00010429	11	14	0.79217	11	14	0.313767	11	14	1.08764e-08	11	14	0.00404533	11	14		7	10	0.0113677	10	13	0.419993	11	14	0.00629883	11	14
	G32	ICMX-207181	0.000158608	8	2.45391e-06	3	11	0.000559201	1	9		8	16	2.94098e-05	1	9	1.69242e-05	2	10	0.145672	3	11	0.0106101	3	11	2.86428e-10	2	10	0.000559201	1	9		8	16	0.0021741	4	12	0.0720002	3	11	0.00104325	3	11
	G33	ICMX-207183	0.000168141	6	7.39121e-05	10	16	0.00322735	10	16		9	15	0.000167157	10	16	9.40219e-05	10	16	0.7903	10	16	0.312287	10	16	8.84012e-09	10	16	0.00322735	10	16		9	15	0.0121244	11	17	0.409304	10	16	0.00596877	10	16
	G38	ICMX-207190	0.000137025	11	2.24135e-06	2	13	0.000683609	4	15		10	21	3.55998e-05	3	14	1.73324e-05	3	14	0.129324	1	12	0.00836235	1	12	3.00412e-10	3	14	0.000683609	4	15		10	21	0.00157629	1	12	0.0613415	1	12	0.0009336	2	13
	G51	ICMX-207192	0.000151983	9	5.73874e-06	6	15	0.000986481	6	15		11	20	5.01386e-05	6	15	2.68604e-05	6	15	0.214683	6	15	0.0230444	6	15	7.2148e-10	6	15	0.000986481	6	15		11	20	0.00333832	6	15	0.117087	6	15	0.00172855	7	16
p689.20892	G1	ICMH-177111	0.000514514	2	5.51675e-05	5	7	0.00149119	2	4		1	3	0.000220603	4	6	0.000104854	3	5	0.53033	7	9	0.0937498	7	9	1.09943e-08	3	5	0.00197731	2	4		1	3	0.011837	5	7	0.230302	4	6	0.00351364	4	6
	G15	ICMX-207076	0.000469617	5	5.4202e-05	4	9	0.00239873	5	10		2	7	0.000227376	6	11	0.000111065	5	10	0.493776	4	9	0.0812716	4	9	1.23355e-08	5	10	0.00256146	5	10		2	7	0.0120196	6	11	0.258361	6	11	0.00407428	6	11
	G18	ICMX-207094	0.000370584	11	6.50435e-05	8	19	0.00219467	4	15		3	14	0.000250831	8	19	0.000117921	6	17	0.558752	8	19	0.104068	8	19	1.39054e-08	6	17	0.00252186	4	15		3	14	0.0129977	8	19	0.267522	7	18	0.0041643	7	18
	G23	ICMX-207136	0.000373102	10	6.02647e-05	6	16	0.00278183	9	19		4	14	0.000215919	3	13	0.000119549	7	17	0.507677	5	15	0.0859118	5	15	1.42919e-08	7	17	0.00285827	8	18		4	14	0.0129005	7	17	0.287672	8	18	0.00458032	8	18
	G24	ICMX-207137	0.000454259	8	8.02319e-05	9	17	0.00348235	11	19		5	13	0.000298402	11	19	0.000140751	10	18	0.571605	9	17	0.108911	9	17	1.98109e-08	10	18	0.00350644	10	18		5	13	0.0134707	9	17	0.314721	10	18	0.0050774	10	18
	G3	ICMX-207207	0.000459402	7	3.96796e-05	2	9	0.00214503	3	10		6	13	0.00020356	2	9	9.59087e-05	2	9	0.413992	2	9	0.0571298	2	9	9.19848e-09	2	9	0.00215373	3	10		6	13	0.00749544	2	9	0.16364	2	9	0.00257549	2	9
	G31	ICMX-207171	0.000487383	4	6.23908e-05	7	11	0.00269546	8	12		7	11	0.000237456	7	11	0.000120319	8	12	0.518851	6	10	0.0897354	6	10	1.44766e-08	8	12	0.00270499	7	11		7	11	0.00953092	3	7	0.209341	3	7	0.00330113	3	7
	G32	ICMX-207181	0.000413483	9	4.95209e-05	3	12	0.00269031	6	15		8	17	0.000221577	5	14	0.000110099	4	13	0.450365	3	12	0.0676096	3	12	1.21218e-08	4	13	0.00269432	6	15		8	17	0.0105435	4	13	0.249639	5	14	0.00403609	5	14
	G33	ICMX-207183	0.000469383	6	8.20395e-05	10	16	0.00269195	7	13		9	15	0.0002718	9	15	0.000134326	9	15	0.615119	10	16	0.126124	10	16	1.80435e-08	9	15	0.00288096	9	15		9	15	0.0147518	10	16	0.306953	9	15	0.00477747	9	15
	G38	ICMX-207190	0.000617146	1	0.000116474	11	12	0.0032397	10	11		10	11	0.000292647	10	11	0.000160327	11	12	0.735452	11	12	0.180297	11	12	2.57047e-08	11	12	0.003559	11	12		10	11	0.018088	11	12	0.381207	11	12	0.00597388	11	12
	G51	ICMX-207192	0.000513962	3	3.28786e-06	1	4	0.000495884	1	4		11	14	5.17897e-05	1	4	2.65328e-05	1	4	0.124814	1	4	0.00519284	1	4	7.0399e-10	1	4	0.00054763	1	4		11	14	0.00271971	1	4	0.0541768	1	4	0.000830993	1	4
p110.06004	G1	ICMH-177111	3.7638e-05	11	8.54638e-07	3	14	0.000262674	3	14		1	12	7.98925e-06	3	14	4.18372e-06	3	14	0.204402	3	14	0.0208901	3	14	1.75035e-11	3	14	0.000262674	3	14		1	12	0.00106434	3	14	0.0694277	3	14	0.000451744	3	14
	G15	ICMX-207076	4.52183e-05	6	1.21586e-06	4	10	0.000421007	4	10		2	8	9.69953e-06	4	10	5.341e-06	4	10	0.228856	4	10	0.0261875	4	10	2.85262e-11	4	10	0.000421007	4	10		2	8	0.00154379	5	11	0.116282	4	10	0.000795209	4	10
	G18	ICMX-207094	4.1158e-05	7	3.84103e-06	6	13	0.000656231	6	13		3	10	1.57439e-05	6	13	9.17557e-06	6	13	0.420722	6	13	0.0885035	6	13	8.41911e-11	6	13	0.000656231	6	13		3	10	0.00272627	6	13	0.194878	6	13	0.00131022	6	13
	G23	ICMX-207136	4.03927e-05	8	2.59783e-08	1	9	6.00233e-05	1	9		4	12	1.33509e-06	1	9	7.75273e-07	1	9	0.0336973	1	9	0.000567753	1	9	6.01049e-13	1	9	6.00233e-05	1	9		4	12	0.00022733	1	9	0.0169375	1	9	0.00011543	1	9
	G24	ICMX-207137	5.03717e-05	2	4.79557e-06	7	9	0.000757811	8	10		5	7	1.76996e-05	7	9	1.0334e-05	7	9	0.466609	8	10	0.108862	8	10	1.06792e-10	7	9	0.000757811	8	10		5	7	0.00307952	8	10	0.222912	8	10	0.001505	8	10
	G3	ICMX-207207	3.97313e-05	9	2.05176e-06	5	14	0.000614295	5	14		6	15	1.49635e-05	5	14	7.19196e-06	5	14	0.285293	5	14	0.0406959	5	14	5.17243e-11	5	14	0.000614295	5	14		6	15	0.00148004	4	13	0.125301	5	14	0.000886535	5	14
	G31	ICMX-207171	3.83855e-05	10	1.00551e-05	10	20	0.00134463	11	21		7	17	3.27902e-05	11	21	1.58617e-05	10	20	0.634484	10	20	0.201285	10	20	2.51593e-10	10	20	0.00134463	11	21		7	17	0.00374005	10	20	0.304599	10	20	0.00213214	10	20
	G32	ICMX-207181	5.20667e-05	1	1.19469e-05	11	12	0.0011297	10	11		8	9	3.1897e-05	10	11	1.60924e-05	11	12	0.745787	11	12	0.278099	11	12	2.58966e-10	11	12	0.0011297	10	11		8	9	0.00475296	11	12	0.336556	11	12	0.00225555	11	12
	G33	ICMX-207183	4.58953e-05	5	5.10083e-06	8	13	0.000745768	7	12		9	14	2.07769e-05	8	13	1.05397e-05	8	13	0.486278	9	14	0.118233	9	14	1.11084e-10	8	13	0.000745768	7	12		9	14	0.00312208	9	14	0.221968	7	12	0.00148964	7	12
	G38	ICMX-207190	4.718e-05	4	5.29184e-06	9	13	0.000952284	9	13		10	14	2.29917e-05	9	13	1.14176e-05	9	13	0.464604	7	11	0.107929	7	11	1.30361e-10	9	13	0.000952284	9	13		10	14	0.00295347	7	11	0.233582	9	13	0.00162123	9	13
	G51	ICMX-207192	4.74267e-05	3	3.83796e-07	2	5	0.000212541	2	5		11	14	5.00185e-06	2	5	2.9173e-06	2	5	0.132269	2	5	0.00874751	2	5	8.51065e-12	2	5	0.000212541	2	5		11	14	0.000869179	2	5	0.0627097	2	5	0.000422927	2	5
p120.04417	G1	ICMH-177111	5.06217e-05	1	1.28432e-05	11	12	0.00195104	11	12		1	2	3.48805e-05	11	12	2.02773e-05	11	12	0.641088	10	11	0.205497	10	11	4.1117e-10	11	12	0.00195104	11	12		1	2	0.0047406	10	11	0.408115	11	12	0.00272156	11	12
	G15	ICMX-207076	4.1286e-05	2	9.87253e-06	9	11	0.00176975	10	12		2	4	2.97326e-05	9	11	1.80169e-05	9	11	0.552017	9	11	0.152361	9	11	3.24608e-10	9	11	0.00176975	10	12		2	4	0.00395448	9	11	0.352794	9	11	0.00237438	10	12
	G18	ICMX-207094	3.537e-05	6	6.32933e-07	1	7	0.000444024	2	8		3	9	7.41496e-06	1	7	4.54532e-06	1	7	0.140477	1	7	0.00986695	1	7	2.06599e-11	1	7	0.000444024	2	8		3	9	0.00101807	1	7	0.089831	2	8	0.000602892	2	8
	G23	ICMX-207136	3.7305e-05	4	4.90544e-06	7	11	0.000646437	5	9		4	8	2.07221e-05	7	11	1.06804e-05	7	11	0.461919	7	11	0.106685	7	11	1.1407e-10	7	11	0.000646437	5	9		4	8	0.00272408	7	11	0.174611	7	11	0.00105907	6	10
	G24	ICMX-207137	3.73317e-05	3	1.85181e-06	5	8	0.000791444	7	10		5	8	1.39932e-05	5	8	7.90578e-06	5	8	0.234606	4	7	0.02752	4	7	6.25014e-11	5	8	0.000791444	7	10		5	8	0.00153329	4	7	0.145563	5	8	0.000994555	5	8
	G3	ICMX-207207	3.04667e-05	9	1.81968e-06	4	13	0.00047787	3	12		6	15	1.20677e-05	4	13	6.73476e-06	4	13	0.274148	5	14	0.0375787	5	14	4.5357e-11	4	13	0.00047787	3	12		6	15	0.00182121	5	14	0.127567	4	13	0.000799307	3	12
	G31	ICMX-207171	3.0368e-05	10	1.22645e-06	3	13	0.000595794	4	14		7	17	9.81519e-06	3	13	6.23783e-06	3	13	0.199279	2	12	0.019856	2	12	3.89105e-11	3	13	0.000595794	4	14		7	17	0.00148217	3	13	0.126334	3	13	0.000840249	4	14
	G32	ICMX-207181	3.18288e-05	8	2.83523e-06	6	14	0.000656721	6	14		8	16	1.6987e-05	6	14	8.59076e-06	6	14	0.336146	6	14	0.056497	6	14	7.38012e-11	6	14	0.000656721	6	14		8	16	0.00233698	6	14	0.170011	6	14	0.00107891	7	15
	G33	ICMX-207183	2.89963e-05	11	1.25805e-05	10	21	0.00139401	9	20		9	20	3.12384e-05	10	21	1.813e-05	10	21	0.706943	11	22	0.249884	11	22	3.28698e-10	10	21	0.00139401	9	20		9	20	0.00493133	11	22	0.359827	10	21	0.00228575	9	20
	G38	ICMX-207190	3.20567e-05	7	6.72296e-06	8	15	0.00138326	8	15		10	17	2.47303e-05	8	15	1.45584e-05	8	15	0.468457	8	15	0.109726	8	15	2.11948e-10	8	15	0.00138326	8	15		10	17	0.00349495	8	15	0.295951	8	15	0.00196492	8	15
	G51	ICMX-207192	3.55967e-05	5	1.11266e-06	2	7	0.000287484	1	6		11	16	9.20642e-06	2	7	5.03688e-06	2	7	0.221489	3	8	0.0245288	3	8	2.53702e-11	2	7	0.000287484	1	6		11	16	0.00122521	2	7	0.0749162	1	6	0.000445842	1	6
p124.07535	G1	ICMH-177111	9.76367e-05	10	1.63419e-06	3	13	0.000509169	3	13		1	11	2.12524e-05	3	13	1.0976e-05	3	13	0.15021	3	13	0.0112816	3	13	1.20472e-10	3	13	0.000509169	3	13		1	11	0.00179203	3	13	0.077974	3	13	0.000928212	3	13
	G15	ICMX-207076	0.000123585	6	3.07631e-06	4	10	0.000773595	5	11		2	8	2.82521e-05	4	10	1.55586e-05	4	10	0.198492	4	10	0.0196994	4	10	2.42069e-10	4	10	0.000773595	5	11		2	8	0.00224401	4	10	0.10421	4	10	0.00126453	4	10
	G18	ICMX-207094	0.000113369	8	2.68527e-05	11	19	0.00197861	9	17		3	11	7.75846e-05	8	16	4.39523e-05	10	18	0.616739	11	19	0.190183	11	19	1.9318e-09	10	18	0.00197861	9	17		3	11	0.00732259	11	19	0.312688	11	19	0.0037006	11	19
	G23	ICMX-207136	0.000112371	9	1.06534e-06	1	10	0.000313228	1	10		4	13	1.69171e-05	1	10	8.28995e-06	1	10	0.129167	1	10	0.00834203	1	10	6.87232e-11	1	10	0.000313228	1	10		4	13	0.00135802	1	10	0.0528825	1	10	0.000606834	1	10
	G24	ICMX-207137	0.000146619	1	1.50726e-05	6	7	0.00176095	8	9		5	6	6.3919e-05	6	7	3.47764e-05	7	8	0.433977	6	7	0.0941682	6	7	1.2094e-09	7	8	0.00176095	8	9		5	6	0.00454092	6	7	0.219089	7	8	0.00268666	7	8
	G3	ICMX-207207	0.00011347	7	2.29039e-05	9	16	0.00146329	7	14		6	13	8.20442e-05	10	17	3.84954e-05	8	15	0.598166	10	17	0.178901	10	17	1.4819e-09	8	15	0.00146329	7	14		6	13	0.0063293	10	17	0.24731	9	16	0.00284135	8	15
	G31	ICMX-207171	9.55783e-05	11	1.92017e-05	8	19	0.00199593	10	21		7	18	7.7614e-05	9	20	3.93105e-05	9	20	0.488878	7	18	0.119501	7	18	1.54532e-09	9	20	0.00199593	10	21		7	18	0.00499327	8	19	0.24331	8	19	0.00299158	9	20
	G32	ICMX-207181	0.000139854	2	1.90416e-05	7	9	0.00115426	6	8		8	10	7.00975e-05	7	9	3.42055e-05	6	8	0.556723	9	11	0.15497	9	11	1.17002e-09	6	8	0.00115426	6	8		8	10	0.0045515	7	9	0.156667	6	8	0.00171376	6	8
	G33	ICMX-207183	0.000127468	4	7.35982e-06	5	9	0.000764486	4	8		9	13	4.48289e-05	5	9	2.14906e-05	5	9	0.343308	5	9	0.0589303	5	9	4.61845e-10	5	9	0.000764486	4	8		9	13	0.00332986	5	9	0.124525	5	9	0.00140794	5	9
	G38	ICMX-207190	0.000135892	3	2.48135e-05	10	13	0.00228058	11	14		10	13	8.73232e-05	11	14	4.47693e-05	11	14	0.554414	8	11	0.153687	8	11	2.00429e-09	11	14	0.00228058	11	14		10	13	0.00539737	9	12	0.267854	10	13	0.0033092	10	13
	G51	ICMX-207192	0.000124192	5	1.30907e-06	2	7	0.000338276	2	7		11	16	1.93978e-05	2	7	9.14315e-06	2	7	0.143776	2	7	0.0103358	2	7	8.35972e-11	2	7	0.000338276	2	7		11	16	0.00147544	2	7	0.0567377	2	7	0.000648145	2	7
p138.05461	G1	ICMH-177111	0.00258041	10	1.01296e-05	1	11	0.00116601	1	11	0.00480021	1	11	0.000251017	1	11	0.000127326	1	11	0.0801486	1	11	0.0032119	1	11	1.62119e-08	1	11	0.00116601	1	11	0.00480021	1	11	0.00448824	1	11	0.0400768	1	11	0.00220324	1	11
	G15	ICMX-207076	0.00328804	5	6.57783e-05	2	7	0.00371301	3	8	0.0162127	5	10	0.000619478	2	7	0.000346957	2	7	0.189594	2	7	0.0179729	2	7	1.20379e-07	2	7	0.00371301	3	8	0.0162127	5	10	0.00840074	2	7	0.0889497	2	7	0.00514213	2	7
	G18	ICMX-207094	0.00305701	8	0.00053745	10	18	0.00924044	9	17	0.0390532	9	17	0.00170823	9	17	0.000948964	9	17	0.570451	10	18	0.162707	10	18	9.00532e-07	9	17	0.00924044	9	17	0.0390532	9	17	0.0325745	10	18	0.30106	10	18	0.0167353	10	18
	G23	ICMX-207136	0.00306655	7	0.000170504	4	11	0.00380911	4	11	0.0140207	3	10	0.0010343	4	11	0.000497361	4	11	0.343324	4	11	0.0589358	4	11	2.47368e-07	4	11	0.00380911	4	11	0.0140207	3	10	0.0156687	4	11	0.125734	4	11	0.00665585	4	11
	G24	ICMX-207137	0.00377632	1	0.000323902	7	8	0.00811159	8	9	0.0353075	8	9	0.00144174	7	8	0.000765769	7	8	0.423595	7	8	0.0897164	7	8	5.86403e-07	7	8	0.00811159	8	9	0.0353075	8	9	0.0215787	7	8	0.21765	7	8	0.012417	8	9
	G3	ICMX-207207	0.00283796	9	0.000249594	6	15	0.00479043	6	15	0.0180772	6	15	0.00105162	5	14	0.000606067	6	15	0.412988	6	15	0.0852797	6	15	3.67317e-07	6	15	0.00479043	6	15	0.0180772	6	15	0.0200346	6	15	0.165068	6	15	0.00882464	6	15
	G31	ICMX-207171	0.00253674	11	0.000643971	11	22	0.0106598	11	22	0.0456731	11	22	0.00196959	11	22	0.00105523	11	22	0.613788	11	22	0.188368	11	22	1.11351e-06	11	22	0.0106598	11	22	0.0456731	11	22	0.0347029	11	22	0.329295	11	22	0.0184544	11	22
	G32	ICMX-207181	0.00369029	2	0.000404912	8	10	0.00647296	7	9	0.025235	7	9	0.00163787	8	10	0.000781103	8	10	0.520828	8	10	0.135631	8	10	6.10123e-07	8	10	0.00647296	7	9	0.025235	7	9	0.026892	8	10	0.228115	8	10	0.0123235	7	9
	G33	ICMX-207183	0.00339837	4	0.000194314	5	9	0.00412817	5	9	0.0153491	4	8	0.00111408	6	10	0.000532405	5	9	0.365709	5	9	0.0668714	5	9	2.83455e-07	5	9	0.00412817	5	9	0.0153491	4	8	0.0171465	5	9	0.139187	5	9	0.00740014	5	9
	G38	ICMX-207190	0.00353228	3	0.000537439	9	12	0.0104422	10	13	0.0454461	10	13	0.00185751	10	13	0.000986194	10	13	0.545788	9	12	0.148943	9	12	9.72579e-07	10	13	0.0104422	10	13	0.0454461	10	13	0.0278721	9	12	0.280847	9	12	0.0160179	9	12
	G51	ICMX-207192	0.00326788	6	0.000123016	3	9	0.00327713	2	8	0.0121666	2	8	0.000885386	3	9	0.000423437	3	9	0.291079	3	9	0.0423634	3	9	1.79299e-07	3	9	0.00327713	2	8	0.0121666	2	8	0.0135962	3	9	0.110189	3	9	0.00585485	3	9
p176.01033	G1	ICMH-177111	0.000481193	10	3.57472e-06	1	11	0.00071555	1	11		1	11	6.17125e-05	1	11	3.27873e-05	1	11	0.109138	1	11	0.00595559	1	11	1.07501e-09	1	11	0.00071555	1	11		1	11	0.00265182	1	11	0.0580657	1	11	0.00130994	1	11
	G15	ICMX-207076	0.000627323	5	4.58394e-05	6	11	0.00240288	5	10		2	7	0.000229755	6	11	0.000115677	6	11	0.396372	6	11	0.0785555	6	11	1.33811e-08	6	11	0.00240288	5	10		2	7	0.0082452	5	10	0.17465	5	10	0.00389561	5	10
	G18	ICMX-207094	0.000564711	7	8.95251e-05	9	16	0.00383996	10	17		3	10	0.000315969	9	16	0.000167043	9	16	0.536367	9	16	0.143845	9	16	2.79032e-08	9	16	0.00383996	10	17		3	10	0.0128868	9	16	0.290336	9	16	0.00661141	10	17
	G23	ICMX-207136	0.000547753	8	1.16599e-05	2	10	0.00143931	2	10		4	12	0.000129729	2	10	6.09203e-05	2	10	0.191401	2	10	0.0183173	2	10	3.71128e-09	2	10	0.00143931	2	10		4	12	0.00369647	2	10	0.0864933	2	10	0.00199314	2	10
	G24	ICMX-207137	0.000700145	2	1.79997e-05	4	6	0.00170956	4	6		5	7	0.000137794	3	5	7.47577e-05	4	6	0.240987	4	6	0.0290373	4	6	5.58871e-09	4	6	0.00170956	4	6		5	7	0.00584904	4	6	0.131315	4	6	0.00298688	4	6
	G3	ICMX-207207	0.0005199	9	6.28554e-05	8	17	0.00293421	8	17		6	15	0.000273764	7	16	0.000136754	8	17	0.46001	7	16	0.105805	7	16	1.87015e-08	8	17	0.00293421	8	17		6	15	0.0108639	8	17	0.23576	8	17	0.00530266	8	17
	G31	ICMX-207171	0.000438283	11	6.22384e-05	7	18	0.00278501	7	18		7	18	0.000292347	8	19	0.000134632	7	18	0.462359	8	19	0.106888	8	19	1.81257e-08	7	18	0.00278501	7	18		7	18	0.0092786	7	18	0.195428	7	18	0.00435039	6	17
	G32	ICMX-207181	0.00073171	1	0.000147745	11	12	0.00507759	11	12		8	9	0.00044671	11	12	0.000216305	11	12	0.683219	11	12	0.233394	11	12	4.67878e-08	11	12	0.00507759	11	12		8	9	0.0148422	11	12	0.341395	11	12	0.00782547	11	12
	G33	ICMX-207183	0.00067804	4	1.57305e-05	3	7	0.00166321	3	7		9	13	0.000147732	4	8	7.06567e-05	3	7	0.22267	3	7	0.024791	3	7	4.99237e-09	3	7	0.00166321	3	7		9	13	0.00468022	3	7	0.108206	3	7	0.00248427	3	7
	G38	ICMX-207190	0.000688173	3	0.000109633	10	13	0.00378235	9	12		10	13	0.000330661	10	13	0.000179602	10	13	0.61075	10	13	0.186508	10	13	3.22568e-08	10	13	0.00378235	9	12		10	13	0.0136588	10	13	0.292955	10	13	0.00656274	9	12
	G51	ICMX-207192	0.000601722	6	4.18537e-05	5	11	0.00264925	6	12		11	17	0.00022114	5	11	0.000114494	5	11	0.365797	5	11	0.0669036	5	11	1.31088e-08	5	11	0.00264925	6	12		11	17	0.00863071	6	12	0.195413	6	12	0.00445694	7	13
p221.12808	G1	ICMH-177111	3.07322e-05	7	3.32643e-06	4	11	0.000301979	2	9		1	8	1.35487e-05	3	10	7.98354e-06	2	9	0.420472	4	11	0.0589323	4	11	6.3737e-11	2	9	0.000353137	2	9		1	8	0.00281381	5	12	0.12726	2	9	0.000625207	2	9
	G15	ICMX-207076	4.41508e-05	2	1.99259e-05	11	13	0.0026577	11	13		2	4	4.62217e-05	11	13	2.6336e-05	11	13	0.764004	11	13	0.194567	11	13	6.93587e-10	11	13	0.00265821	11	13		2	4	0.0057528	11	13	0.503392	11	13	0.00304433	11	13
	G18	ICMX-207094	4.761e-05	1	6.95327e-06	7	8	0.00129333	9	10		3	4	2.17462e-05	7	8	1.42997e-05	8	9	0.509845	8	9	0.0866473	8	9	2.04481e-10	8	9	0.00130154	9	10		3	4	0.00437348	8	9	0.304181	8	9	0.00174452	9	10
	G23	ICMX-207136	4.04913e-05	3	4.3745e-06	6	9	0.000171512	1	4		4	7	1.72e-05	5	8	8.7576e-06	5	8	0.501409	6	9	0.0838038	6	9	7.66955e-11	5	8	0.000326188	1	4		4	7	0.00278468	4	7	0.114106	1	4	0.000542224	1	4
	G24	ICMX-207137	3.59917e-05	4	4.24685e-06	5	9	0.000756311	5	9		5	9	2.13615e-05	6	10	1.0092e-05	6	10	0.445314	5	9	0.0661015	5	9	1.01849e-10	6	10	0.000784349	7	11		5	9	0.00344607	6	10	0.207827	6	10	0.00114923	7	11
	G3	ICMX-207207	3.0148e-05	9	7.45925e-06	8	17	0.00143601	10	19		6	15	2.60233e-05	9	18	1.52545e-05	9	18	0.506936	7	16	0.0856615	7	16	2.327e-10	9	18	0.00143913	10	19		6	15	0.00428644	7	16	0.317928	10	19	0.00185099	10	19
	G31	ICMX-207171	3.39225e-05	5	1.01216e-05	9	14	0.000542925	3	8		7	12	2.43428e-05	8	13	1.39959e-05	7	12	0.729213	10	15	0.177251	10	15	1.95886e-10	7	12	0.000619767	4	9		7	12	0.00487853	9	14	0.220275	7	12	0.00107909	6	11
	G32	ICMX-207181	3.18092e-05	6	1.55213e-06	1	7	0.000594925	4	10		8	14	1.18911e-05	1	7	6.72378e-06	1	7	0.239296	1	7	0.0190875	1	7	4.52092e-11	1	7	0.000594926	3	9		8	14	0.00176804	1	7	0.133201	3	9	0.000774366	3	9
	G33	ICMX-207183	3.06295e-05	8	1.11463e-05	10	18	0.000998495	8	16		9	17	2.79746e-05	10	18	1.58396e-05	10	18	0.723387	9	17	0.174429	9	17	2.50894e-10	10	18	0.00102101	8	16		9	17	0.00553154	10	18	0.311006	9	17	0.00166305	8	16
	G38	ICMX-207190	2.95967e-05	10	2.38407e-06	3	13	0.000777202	7	17		10	20	1.69086e-05	4	14	8.46424e-06	4	14	0.294243	3	13	0.0288597	3	13	7.16434e-11	4	14	0.00078079	6	16		10	20	0.00252238	3	13	0.179137	5	15	0.0010325	5	15
	G51	ICMX-207192	2.79718e-05	11	2.14806e-06	2	13	0.0007714	6	17		11	22	1.21909e-05	2	13	8.18877e-06	3	14	0.271987	2	13	0.0246591	2	13	6.70559e-11	3	14	0.000773146	5	16		11	22	0.00230258	2	13	0.170725	4	15	0.000993999	4	15
p345.10172	G1	ICMH-177111	0.000143945	6	2.39708e-06	2	8	0.000608343	1	7		1	7	3.42888e-05	2	8	1.63346e-05	2	8	0.147331	2	8	0.0108532	2	8	2.66821e-10	2	8	0.000608343	1	7		1	7	0.00218856	2	8	0.0801709	2	8	0.00108845	2	8
	G15	ICMX-207076	0.000124568	9	3.24033e-05	8	17	0.00184945	8	17		2	11	9.65542e-05	7	16	5.75736e-05	8	17	0.562969	11	20	0.158467	11	20	3.31472e-09	8	17	0.00184945	8	17		2	11	0.006393	7	16	0.211212	6	15	0.00276481	6	15
	G18	ICMX-207094	0.000118037	10	2.09071e-06	1	11	0.000650487	2	12		3	13	3.11031e-05	1	11	1.58507e-05	1	11	0.132064	1	11	0.00872049	1	11	2.51246e-10	1	11	0.000650487	2	12		3	13	0.00180531	1	11	0.0710929	1	11	0.000987391	1	11
	G23	ICMX-207136	0.000109207	11	1.37032e-05	5	16	0.00126397	5	16		4	15	7.39458e-05	5	16	3.78111e-05	5	16	0.363021	4	15	0.065892	4	15	1.42968e-09	5	16	0.00126397	5	16		4	15	0.00475344	5	16	0.164105	5	16	0.00218318	5	16
	G24	ICMX-207137	0.000140168	7	3.52807e-05	10	17	0.00263157	10	17		5	12	0.000130595	11	18	6.48078e-05	10	17	0.545448	9	16	0.148757	9	16	4.20005e-09	10	17	0.00263157	10	17		5	12	0.00773965	11	18	0.30062	11	18	0.0041579	11	18
	G3	ICMX-207207	0.000144069	5	1.72349e-05	6	11	0.0018308	7	12		6	11	9.20093e-05	6	11	4.52327e-05	6	11	0.381839	6	11	0.0729004	6	11	2.046e-09	6	11	0.0018308	7	12		6	11	0.00546154	6	11	0.211404	7	12	0.00292086	7	12
	G31	ICMX-207171	0.00015403	3	3.26509e-05	9	12	0.0025857	9	12		7	10	0.000121122	10	13	6.27542e-05	9	12	0.520791	8	11	0.135611	8	11	3.93809e-09	9	12	0.0025857	9	12		7	10	0.00696806	9	12	0.276287	9	12	0.00384513	9	12
	G32	ICMX-207181	0.000149963	4	3.62922e-05	11	15	0.00274853	11	15		8	12	0.000121005	9	13	6.63324e-05	11	15	0.547397	10	14	0.149822	10	14	4.39998e-09	11	15	0.00274853	11	15		8	12	0.00700363	10	14	0.281305	10	14	0.00392986	10	14
	G33	ICMX-207183	0.000135833	8	2.6306e-05	7	15	0.0018304	6	14		9	17	0.000103303	8	16	5.28855e-05	7	15	0.498773	7	15	0.124387	7	15	2.79688e-09	7	15	0.0018304	6	14		9	17	0.00693391	8	16	0.244616	8	16	0.0032791	8	16
	G38	ICMX-207190	0.000188815	1	1.18941e-05	3	4	0.00112267	3	4		10	11	5.82975e-05	3	4	3.48943e-05	3	4	0.340974	3	4	0.0581316	3	4	1.21762e-09	3	4	0.00112267	3	4		10	11	0.00391376	3	4	0.129717	3	4	0.00170008	3	4
	G51	ICMX-207192	0.000174468	2	1.357e-05	4	6	0.0011915	4	6		11	13	6.01913e-05	4	6	3.72263e-05	4	6	0.364577	5	7	0.0664581	5	7	1.3858e-09	4	6	0.0011915	4	6		11	13	0.0040106	4	6	0.131253	4	6	0.00171193	4	6
