# Supplementary material for: Genotype-by-Environment Interaction Analysis of Metabolites in Pearl Millet Genotypes with High Concentrations of Slowly Digestible and Resistant Starch in Their Grains
Source: Cells. 2022 Oct 2;11(19):3109. doi: 10.3390/cells11193109 (PMC9563316; doi:10.3390/cells11193109)
Supplement: Supplementary file 1 [file cells-11-03109-s001.zip › Table S7.xlsx]

## Sheet: Sheet1
Supplementary table S3 | BLUP (best linear unbiast predection) based various stability indexes for ranking the pearl millet genotypes evaluated under five test locations.
Supplementary table S7 BLUP based stability estimates for ranking the pearl millet genotypes evaluated under five test locations.
Traits	GEN	Accessions	HMGV	HMGV_R	RPGV	RPGV_R	HMRPGV	HMRPGV_R	WAASB	WAASB_R
n285.04037	G1	ICMH-177111	7.79e-05	9	0.806	9	0.795	9	0.000725	3
	G15	ICMX-207076	0.000165	1	1.63	1	1.62	1	0.00312	10
	G18	ICMX-207094	0.000104	4	1.07	3	1.06	3	0.00139	5
	G23	ICMX-207136	8.49e-05	6	0.855	6	0.853	6	0.00134	4
	G24	ICMX-207137	7.28e-05	10	0.755	10	0.75	10	0.000461	1
	G3	ICMX-207207	6.66e-05	11	0.679	11	0.677	11	0.00175	7
	G31	ICMX-207171	8.05e-05	7	0.809	8	0.807	8	0.00147	6
	G32	ICMX-207181	7.98e-05	8	0.819	7	0.815	7	0.000521	2
	G33	ICMX-207183	0.000155	2	1.54	2	1.53	2	0.0057	11
	G38	ICMX-207190	0.000102	5	1	5	0.995	5	0.00267	9
	G51	ICMX-207192	0.000107	3	1.04	4	1.02	4	0.00221	8
n315.05084	G1	ICMH-177111	9.03e-05	9	0.845	9	0.842	9	0.00138	7
	G15	ICMX-207076	9.96e-05	7	0.933	7	0.928	7	0.00167	8
	G18	ICMX-207094	8.92e-05	10	0.84	10	0.837	10	0.00063	2
	G23	ICMX-207136	8.03e-05	11	0.77	11	0.764	11	0.000252	1
	G24	ICMX-207137	0.000109	4	1.02	4	1.01	4	0.00169	9
	G3	ICMX-207207	9.7e-05	8	0.903	8	0.902	8	0.000659	3
	G31	ICMX-207171	0.000108	5	1.01	5	0.995	5	0.00227	10
	G32	ICMX-207181	0.000105	6	0.992	6	0.989	6	0.00138	6
	G33	ICMX-207183	0.000142	1	1.3	1	1.3	1	0.00122	5
	G38	ICMX-207190	0.000127	3	1.17	3	1.17	3	0.00115	4
	G51	ICMX-207192	0.000133	2	1.22	2	1.22	2	0.00232	11
n321.07718	G1	ICMH-177111	0.000143	7	0.963	7	0.955	7	0.00217	8
	G15	ICMX-207076	0.000124	11	0.848	10	0.836	10	0.00229	9
	G18	ICMX-207094	0.000133	9	0.882	9	0.882	9	0.00102	2
	G23	ICMX-207136	0.000126	10	0.836	11	0.832	11	0.00158	3
	G24	ICMX-207137	0.000143	8	0.945	8	0.941	8	0.00091	1
	G3	ICMX-207207	0.000147	6	0.981	6	0.976	6	0.00185	5
	G31	ICMX-207171	0.000159	4	1.09	4	1.08	4	0.00193	6
	G32	ICMX-207181	0.000159	5	1.06	5	1.05	5	0.00206	7
	G33	ICMX-207183	0.000162	3	1.09	3	1.08	3	0.00311	11
	G38	ICMX-207190	0.000175	1	1.15	2	1.14	2	0.00255	10
	G51	ICMX-207192	0.000173	2	1.16	1	1.15	1	0.00164	4
n577.15649	G1	ICMH-177111	0.000715	1	1.59	2	1.54	2	0.0158	11
	G15	ICMX-207076	0.000709	2	1.6	1	1.57	1	0.0104	10
	G18	ICMX-207094	0.000262	11	0.615	10	0.566	11	0.00872	8
	G23	ICMX-207136	0.000486	5	1.06	5	1.03	6	0.00188	1
	G24	ICMX-207137	0.000543	3	1.21	3	1.19	3	0.00481	6
	G3	ICMX-207207	0.000339	8	0.733	8	0.733	8	0.00416	5
	G31	ICMX-207171	0.000295	9	0.658	9	0.634	9	0.00798	7
	G32	ICMX-207181	0.000475	6	1.05	6	1.04	5	0.00372	4
	G33	ICMX-207183	0.000287	10	0.614	11	0.587	10	0.00933	9
	G38	ICMX-207190	0.000498	4	1.11	4	1.1	4	0.00257	3
	G51	ICMX-207192	0.000341	7	0.755	7	0.742	7	0.00211	2
n171.04079	G1	ICMH-177111	0.000415	3	1.1	3	1.09	3	0.00241	6
	G15	ICMX-207076	0.000425	1	1.13	1	1.13	1	0.00344	10
	G18	ICMX-207094	0.000403	4	1.07	4	1.07	4	0.00197	4
	G23	ICMX-207136	0.000339	10	0.899	10	0.896	10	0.00246	7
	G24	ICMX-207137	0.000374	6	0.997	6	0.994	6	0.00268	8
	G3	ICMX-207207	0.000334	11	0.883	11	0.881	11	0.00169	2
	G31	ICMX-207171	0.000343	9	0.912	9	0.91	9	0.0017	3
	G32	ICMX-207181	0.000355	8	0.944	8	0.942	8	0.00216	5
	G33	ICMX-207183	0.000358	7	0.952	7	0.947	7	0.00309	9
	G38	ICMX-207190	0.000418	2	1.12	2	1.11	2	0.00463	11
	G51	ICMX-207192	0.000377	5	0.998	5	0.998	5	0.000701	1
n164.04323	G1	ICMH-177111	0.000178	9	0.889	8	0.888	8	0.000766	2
	G15	ICMX-207076	0.000183	7	0.905	7	0.904	7	0.000583	1
	G18	ICMX-207094	0.000222	3	1.1	3	1.09	3	0.00188	8
	G23	ICMX-207136	0.000281	1	1.39	1	1.39	1	0.00326	11
	G24	ICMX-207137	0.000179	8	0.888	9	0.887	9	0.00106	3
	G3	ICMX-207207	0.000215	4	1.07	4	1.07	4	0.00132	5
	G31	ICMX-207171	0.000203	6	1	6	0.997	6	0.00243	9
	G32	ICMX-207181	0.000166	10	0.827	10	0.824	10	0.00174	7
	G33	ICMX-207183	0.000248	2	1.24	2	1.23	2	0.00264	10
	G38	ICMX-207190	0.000133	11	0.671	11	0.667	11	0.00109	4
	G51	ICMX-207192	0.000205	5	1.02	5	1.02	5	0.00137	6
n163.03986	G1	ICMH-177111	0.00235	9	0.849	9	0.846	9	0.00472	3
	G15	ICMX-207076	0.00241	8	0.863	8	0.863	8	0.00281	1
	G18	ICMX-207094	0.00315	3	1.13	3	1.11	3	0.0104	9
	G23	ICMX-207136	0.00394	1	1.42	1	1.41	1	0.0124	11
	G24	ICMX-207137	0.00256	7	0.917	7	0.914	7	0.0048	4
	G3	ICMX-207207	0.00296	4	1.07	4	1.06	4	0.0105	10
	G31	ICMX-207171	0.00275	6	0.986	6	0.98	6	0.00893	7
	G32	ICMX-207181	0.00228	10	0.819	10	0.815	10	0.00625	5
	G33	ICMX-207183	0.00345	2	1.25	2	1.25	2	0.00975	8
	G38	ICMX-207190	0.0018	11	0.653	11	0.649	11	0.0039	2
	G51	ICMX-207192	0.0029	5	1.05	5	1.04	5	0.00638	6
n976.30536	G1	ICMH-177111	0.0003	8	0.911	8	0.91	8	0.00154	2
	G15	ICMX-207076	0.000332	7	1.03	5	1.02	6	0.00432	11
	G18	ICMX-207094	0.00036	3	1.09	3	1.09	3	0.00164	3
	G23	ICMX-207136	0.000339	6	1.02	7	1.02	7	0.00112	1
	G24	ICMX-207137	0.000275	10	0.83	11	0.829	11	0.00212	7
	G3	ICMX-207207	0.000296	9	0.891	9	0.886	9	0.00269	9
	G31	ICMX-207171	0.000273	11	0.845	10	0.834	10	0.00319	10
	G32	ICMX-207181	0.000397	1	1.19	1	1.19	1	0.00241	8
	G33	ICMX-207183	0.000344	4	1.04	4	1.04	4	0.00201	6
	G38	ICMX-207190	0.000372	2	1.12	2	1.12	2	0.00183	5
	G51	ICMX-207192	0.000339	5	1.03	6	1.02	5	0.00183	4
n977.31036	G1	ICMH-177111	0.000123	8	0.911	8	0.909	8	0.000589	1
	G15	ICMX-207076	0.000139	6	1.04	6	1.03	6	0.0015	6
	G18	ICMX-207094	0.000142	3	1.05	3	1.05	3	0.00164	7
	G23	ICMX-207136	0.000132	7	0.97	7	0.966	7	0.00119	4
	G24	ICMX-207137	0.000115	11	0.845	11	0.844	11	0.00102	3
	G3	ICMX-207207	0.000121	10	0.888	10	0.878	10	0.00169	8
	G31	ICMX-207171	0.000122	9	0.906	9	0.899	9	0.0019	9
	G32	ICMX-207181	0.000162	1	1.19	1	1.18	1	0.00207	11
	G33	ICMX-207183	0.000141	4	1.04	4	1.04	4	0.000952	2
	G38	ICMX-207190	0.000153	2	1.12	2	1.12	2	0.00206	10
	G51	ICMX-207192	0.00014	5	1.04	5	1.04	5	0.00148	5
n321.07718	G1	ICMH-177111	0.000143	7	0.963	7	0.955	7	0.00217	8
	G15	ICMX-207076	0.000124	11	0.848	10	0.836	10	0.00229	9
	G18	ICMX-207094	0.000133	9	0.882	9	0.882	9	0.00102	2
	G23	ICMX-207136	0.000126	10	0.836	11	0.832	11	0.00158	3
	G24	ICMX-207137	0.000143	8	0.945	8	0.941	8	0.00091	1
	G3	ICMX-207207	0.000147	6	0.981	6	0.976	6	0.00185	5
	G31	ICMX-207171	0.000159	4	1.09	4	1.08	4	0.00193	6
	G32	ICMX-207181	0.000159	5	1.06	5	1.05	5	0.00206	7
	G33	ICMX-207183	0.000162	3	1.09	3	1.08	3	0.00311	11
	G38	ICMX-207190	0.000175	1	1.15	2	1.14	2	0.00255	10
	G51	ICMX-207192	0.000173	2	1.16	1	1.15	1	0.00164	4
n179.05588	G1	ICMH-177111	0.0038	6	0.942	7	0.938	7	0.011	7
	G15	ICMX-207076	0.00427	3	1.07	3	1.07	3	0.0101	6
	G18	ICMX-207094	0.00417	4	1.05	4	1.05	4	0.00545	1
	G23	ICMX-207136	0.0037	8	0.912	10	0.905	10	0.0156	9
	G24	ICMX-207137	0.00374	7	0.955	6	0.952	6	0.00668	3
	G3	ICMX-207207	0.00505	1	1.25	1	1.24	1	0.0184	10
	G31	ICMX-207171	0.0045	2	1.14	2	1.13	2	0.00993	5
	G32	ICMX-207181	0.00337	11	0.844	11	0.843	11	0.00597	2
	G33	ICMX-207183	0.00361	10	0.935	8	0.919	8	0.0201	11
	G38	ICMX-207190	0.00387	5	0.989	5	0.98	5	0.0117	8
	G51	ICMX-207192	0.00367	9	0.913	9	0.909	9	0.00988	4
n539.13831	G1	ICMH-177111	0.023	7	0.988	7	0.987	7	0.0076	3
	G15	ICMX-207076	0.0211	10	0.914	10	0.913	10	0.00411	1
	G18	ICMX-207094	0.0233	6	1.01	5	1.01	5	0.0117	6
	G23	ICMX-207136	0.024	4	1.03	4	1.02	4	0.0361	11
	G24	ICMX-207137	0.0253	2	1.09	2	1.09	2	0.0115	5
	G3	ICMX-207207	0.0224	8	0.966	8	0.963	8	0.0152	8
	G31	ICMX-207171	0.0214	9	0.941	9	0.935	9	0.0282	9
	G32	ICMX-207181	0.0256	1	1.11	1	1.11	1	0.0328	10
	G33	ICMX-207183	0.0205	11	0.885	11	0.884	11	0.0119	7
	G38	ICMX-207190	0.0245	3	1.05	3	1.05	3	0.00768	4
	G51	ICMX-207192	0.0234	5	1.01	6	1.01	6	0.00493	2
n541.1355	G1	ICMH-177111	0.00725	7	0.987	7	0.986	7	0.00568	4
	G15	ICMX-207076	0.00671	10	0.918	10	0.917	10	0.00246	1
	G18	ICMX-207094	0.00737	6	1.01	6	1.01	6	0.00664	6
	G23	ICMX-207136	0.00759	4	1.03	4	1.02	4	0.0207	11
	G24	ICMX-207137	0.008	2	1.09	2	1.09	2	0.0066	5
	G3	ICMX-207207	0.00701	8	0.956	8	0.954	8	0.00901	8
	G31	ICMX-207171	0.00682	9	0.944	9	0.938	9	0.0151	9
	G32	ICMX-207181	0.00823	1	1.13	1	1.13	1	0.0178	10
	G33	ICMX-207183	0.0064	11	0.876	11	0.875	11	0.00756	7
	G38	ICMX-207190	0.00771	3	1.05	3	1.05	3	0.00513	3
	G51	ICMX-207192	0.00742	5	1.01	5	1.01	5	0.00283	2
n505.15646	G1	ICMH-177111	0.000226	8	0.867	9	0.851	9	0.00345	8
	G15	ICMX-207076	0.000226	9	0.879	8	0.868	8	0.00191	4
	G18	ICMX-207094	0.000292	3	1.14	3	1.11	3	0.0033	7
	G23	ICMX-207136	0.000358	1	1.4	1	1.37	1	0.00692	11
	G24	ICMX-207137	0.000256	6	0.972	7	0.965	7	0.00182	3
	G3	ICMX-207207	0.000274	5	1.05	4	1.03	5	0.00388	10
	G31	ICMX-207171	0.000251	7	0.989	6	0.971	6	0.003	6
	G32	ICMX-207181	0.000217	10	0.832	10	0.828	10	0.000754	1
	G33	ICMX-207183	0.000302	2	1.17	2	1.15	2	0.00345	9
	G38	ICMX-207190	0.000171	11	0.655	11	0.651	11	0.00216	5
	G51	ICMX-207192	0.000275	4	1.04	5	1.04	4	0.00123	2
n701.19135	G1	ICMH-177111	0.00205	6	0.956	6	0.954	6	0.003	2
	G15	ICMX-207076	0.00188	9	0.893	9	0.891	9	0.00336	3
	G18	ICMX-207094	0.00176	11	0.832	10	0.831	10	0.00228	1
	G23	ICMX-207136	0.00177	10	0.832	11	0.821	11	0.00972	9
	G24	ICMX-207137	0.00198	8	0.938	8	0.929	8	0.00875	8
	G3	ICMX-207207	0.00217	4	1.01	5	1	5	0.00701	6
	G31	ICMX-207171	0.00212	5	1.02	4	1.01	4	0.00995	10
	G32	ICMX-207181	0.00232	3	1.11	3	1.09	3	0.0132	11
	G33	ICMX-207183	0.00202	7	0.954	7	0.947	7	0.00532	4
	G38	ICMX-207190	0.00276	1	1.3	1	1.3	1	0.00617	5
	G51	ICMX-207192	0.00245	2	1.16	2	1.15	2	0.0079	7
n703.18823	G1	ICMH-177111	0.000603	6	0.949	6	0.947	6	0.00197	3
	G15	ICMX-207076	0.000563	9	0.9	9	0.898	9	0.00171	2
	G18	ICMX-207094	0.000525	10	0.835	10	0.834	10	0.00154	1
	G23	ICMX-207136	0.000507	11	0.805	11	0.791	11	0.00608	10
	G24	ICMX-207137	0.000587	8	0.94	7	0.931	8	0.0055	8
	G3	ICMX-207207	0.000656	4	1.03	4	1.02	4	0.0031	5
	G31	ICMX-207171	0.000625	5	1.01	5	1	5	0.00563	9
	G32	ICMX-207181	0.000717	2	1.16	2	1.14	3	0.00761	11
	G33	ICMX-207183	0.000589	7	0.937	8	0.932	7	0.00296	4
	G38	ICMX-207190	0.000817	1	1.3	1	1.29	1	0.00353	6
	G51	ICMX-207192	0.000714	3	1.14	3	1.14	2	0.00519	7
n666.21851	G1	ICMH-177111	9.09e-05	3	1.1	3	1.1	3	0.00123	8
	G15	ICMX-207076	8.33e-05	6	1	6	1	6	0.0012	7
	G18	ICMX-207094	6.95e-05	10	0.839	10	0.838	10	0.000988	6
	G23	ICMX-207136	6.67e-05	11	0.81	11	0.805	11	0.00172	10
	G24	ICMX-207137	7.41e-05	9	0.892	9	0.891	9	0.000799	3
	G3	ICMX-207207	8.74e-05	5	1.05	5	1.05	5	0.000957	5
	G31	ICMX-207171	8.96e-05	4	1.09	4	1.08	4	0.00197	11
	G32	ICMX-207181	7.49e-05	7	0.908	7	0.906	7	0.000684	2
	G33	ICMX-207183	7.42e-05	8	0.893	8	0.892	8	0.000628	1
	G38	ICMX-207190	0.000109	1	1.31	1	1.31	1	0.000932	4
	G51	ICMX-207192	9.2e-05	2	1.11	2	1.1	2	0.00131	9
n267.07184	G1	ICMH-177111	0.00268	2	1.11	2	1.09	2	0.0167	11
	G15	ICMX-207076	0.00215	11	0.882	11	0.881	11	0.00355	1
	G18	ICMX-207094	0.00236	6	0.969	7	0.968	7	0.00461	5
	G23	ICMX-207136	0.00225	9	0.922	9	0.918	9	0.00593	7
	G24	ICMX-207137	0.00222	10	0.91	10	0.908	10	0.00507	6
	G3	ICMX-207207	0.00262	3	1.08	3	1.07	3	0.0118	9
	G31	ICMX-207171	0.0025	4	1.02	4	1.02	4	0.00402	3
	G32	ICMX-207181	0.00232	8	0.953	8	0.951	8	0.00382	2
	G33	ICMX-207183	0.00235	7	0.98	6	0.969	6	0.0137	10
	G38	ICMX-207190	0.00243	5	0.997	5	0.994	5	0.00413	4
	G51	ICMX-207192	0.00288	1	1.18	1	1.17	1	0.00983	8
n204.08746	G1	ICMH-177111	0.000239	4	1.01	4	1.01	4	0.00105	5
	G15	ICMX-207076	0.000219	11	0.924	11	0.923	11	0.000757	2
	G18	ICMX-207094	0.000229	8	0.968	8	0.968	8	0.00062	1
	G23	ICMX-207136	0.000225	10	0.952	10	0.951	10	0.000819	3
	G24	ICMX-207137	0.000231	7	0.978	7	0.976	7	0.00187	8
	G3	ICMX-207207	0.000261	1	1.1	1	1.1	1	0.00145	7
	G31	ICMX-207171	0.000246	3	1.04	3	1.04	3	0.000943	4
	G32	ICMX-207181	0.000227	9	0.96	9	0.957	9	0.00195	9
	G33	ICMX-207183	0.000237	5	1	5	1	5	0.00201	10
	G38	ICMX-207190	0.000254	2	1.07	2	1.07	2	0.00113	6
	G51	ICMX-207192	0.000235	6	0.993	6	0.991	6	0.00258	11
n285.04037	G1	ICMH-177111	7.79e-05	9	0.806	9	0.795	9	0.000725	3
	G15	ICMX-207076	0.000165	1	1.63	1	1.62	1	0.00312	10
	G18	ICMX-207094	0.000104	4	1.07	3	1.06	3	0.00139	5
	G23	ICMX-207136	8.49e-05	6	0.855	6	0.853	6	0.00134	4
	G24	ICMX-207137	7.28e-05	10	0.755	10	0.75	10	0.000461	1
	G3	ICMX-207207	6.66e-05	11	0.679	11	0.677	11	0.00175	7
	G31	ICMX-207171	8.05e-05	7	0.809	8	0.807	8	0.00147	6
	G32	ICMX-207181	7.98e-05	8	0.819	7	0.815	7	0.000521	2
	G33	ICMX-207183	0.000155	2	1.54	2	1.53	2	0.0057	11
	G38	ICMX-207190	0.000102	5	1	5	0.995	5	0.00267	9
	G51	ICMX-207192	0.000107	3	1.04	4	1.02	4	0.00221	8
n315.05084	G1	ICMH-177111	9.03e-05	9	0.845	9	0.842	9	0.00138	7
	G15	ICMX-207076	9.96e-05	7	0.933	7	0.928	7	0.00167	8
	G18	ICMX-207094	8.92e-05	10	0.84	10	0.837	10	0.00063	2
	G23	ICMX-207136	8.03e-05	11	0.77	11	0.764	11	0.000252	1
	G24	ICMX-207137	0.000109	4	1.02	4	1.01	4	0.00169	9
	G3	ICMX-207207	9.7e-05	8	0.903	8	0.902	8	0.000659	3
	G31	ICMX-207171	0.000108	5	1.01	5	0.995	5	0.00227	10
	G32	ICMX-207181	0.000105	6	0.992	6	0.989	6	0.00138	6
	G33	ICMX-207183	0.000142	1	1.3	1	1.3	1	0.00122	5
	G38	ICMX-207190	0.000127	3	1.17	3	1.17	3	0.00115	4
	G51	ICMX-207192	0.000133	2	1.22	2	1.22	2	0.00232	11
n431.09821	G1	ICMH-177111	0.00132	2	1.47	2	1.43	2	0.0133	6
	G15	ICMX-207076	0.0011	4	1.24	4	1.2	4	0.00486	3
	G18	ICMX-207094	0.000345	11	0.417	11	0.374	11	0.0135	7
	G23	ICMX-207136	0.000959	5	1.04	5	1.02	5	0.00339	1
	G24	ICMX-207137	0.00175	1	1.99	1	1.96	1	0.0288	11
	G3	ICMX-207207	0.000572	9	0.617	9	0.599	8	0.00937	5
	G31	ICMX-207171	0.000602	8	0.651	8	0.599	9	0.0144	8
	G32	ICMX-207181	0.00116	3	1.38	3	1.33	3	0.0172	10
	G33	ICMX-207183	0.000403	10	0.446	10	0.416	10	0.0146	9
	G38	ICMX-207190	0.00088	6	1.01	6	0.995	6	0.00477	2
	G51	ICMX-207192	0.000672	7	0.742	7	0.725	7	0.00529	4
n447.09317	G1	ICMH-177111	0.000256	4	1.03	5	1.02	5	0.00133	3
	G15	ICMX-207076	0.000393	1	1.57	1	1.56	1	0.00615	11
	G18	ICMX-207094	0.000266	2	1.1	2	1.08	2	0.00325	7
	G23	ICMX-207136	0.000264	3	1.04	3	1.02	3	0.00358	8
	G24	ICMX-207137	0.000237	7	0.944	7	0.941	7	0.0007	1
	G3	ICMX-207207	0.000253	5	1.03	4	1.02	4	0.00317	6
	G31	ICMX-207171	0.000212	9	0.848	10	0.815	10	0.00559	10
	G32	ICMX-207181	0.000211	10	0.86	9	0.852	9	0.0013	2
	G33	ICMX-207183	0.000239	6	0.966	6	0.958	6	0.00252	5
	G38	ICMX-207190	0.000187	11	0.758	11	0.742	11	0.00443	9
	G51	ICMX-207192	0.000219	8	0.865	8	0.86	8	0.00194	4
n593.15131	G1	ICMH-177111	0.002	2	1.36	2	1.35	2	0.0119	11
	G15	ICMX-207076	0.00201	1	1.38	1	1.38	1	0.0112	10
	G18	ICMX-207094	0.000916	11	0.665	11	0.641	11	0.00865	7
	G23	ICMX-207136	0.00141	6	0.951	6	0.948	6	0.0038	1
	G24	ICMX-207137	0.00194	3	1.33	3	1.32	3	0.00939	8
	G3	ICMX-207207	0.00117	8	0.783	8	0.78	8	0.00788	5
	G31	ICMX-207171	0.00119	7	0.824	7	0.8	7	0.011	9
	G32	ICMX-207181	0.00168	4	1.15	4	1.15	4	0.00431	2
	G33	ICMX-207183	0.00103	10	0.694	10	0.69	10	0.00813	6
	G38	ICMX-207190	0.00156	5	1.08	5	1.08	5	0.00551	4
	G51	ICMX-207192	0.00115	9	0.78	9	0.777	9	0.00473	3
n431.09821	G1	ICMH-177111	0.000327	2	1.17	2	1.16	2	0.00216	7
	G15	ICMX-207076	0.000445	1	1.59	1	1.58	1	0.00299	9
	G18	ICMX-207094	0.000192	11	0.721	11	0.709	11	0.00307	10
	G23	ICMX-207136	0.000249	6	0.904	6	0.903	6	0.000995	1
	G24	ICMX-207137	0.000318	3	1.15	3	1.15	3	0.00277	8
	G3	ICMX-207207	0.000208	10	0.758	10	0.756	10	0.00163	5
	G31	ICMX-207171	0.000219	8	0.805	8	0.799	8	0.00318	11
	G32	ICMX-207181	0.000312	4	1.12	5	1.12	5	0.00102	2
	G33	ICMX-207183	0.000211	9	0.773	9	0.771	9	0.00145	3
	G38	ICMX-207190	0.000311	5	1.12	4	1.12	4	0.00178	6
	G51	ICMX-207192	0.000246	7	0.899	7	0.896	7	0.00145	4
n629.12787	G1	ICMH-177111	0.00188	3	1.27	3	1.26	3	0.00745	4
	G15	ICMX-207076	0.00173	4	1.17	4	1.16	4	0.00632	3
	G18	ICMX-207094	0.000993	11	0.697	10	0.673	10	0.0062	2
	G23	ICMX-207136	0.00137	6	0.905	6	0.902	6	0.00596	1
	G24	ICMX-207137	0.00197	2	1.34	2	1.33	2	0.0158	10
	G3	ICMX-207207	0.00119	8	0.796	8	0.781	8	0.00947	6
	G31	ICMX-207171	0.00114	9	0.753	9	0.736	9	0.0137	9
	G32	ICMX-207181	0.00201	1	1.38	1	1.36	1	0.0167	11
	G33	ICMX-207183	0.000994	10	0.668	11	0.647	11	0.0136	8
	G38	ICMX-207190	0.00169	5	1.16	5	1.14	5	0.0104	7
	G51	ICMX-207192	0.00131	7	0.869	7	0.863	7	0.00759	5
n631.12506	G1	ICMH-177111	0.000493	3	1.33	3	1.32	3	0.00457	6
	G15	ICMX-207076	0.000443	4	1.19	4	1.19	4	0.00283	2
	G18	ICMX-207094	0.00023	11	0.671	10	0.628	10	0.00392	4
	G23	ICMX-207136	0.000322	6	0.855	6	0.855	6	0.00187	1
	G24	ICMX-207137	0.000511	2	1.4	2	1.37	2	0.00953	10
	G3	ICMX-207207	0.000268	8	0.725	8	0.691	8	0.00604	7
	G31	ICMX-207171	0.000268	9	0.706	9	0.68	9	0.00778	8
	G32	ICMX-207181	0.00053	1	1.46	1	1.44	1	0.00969	11
	G33	ICMX-207183	0.000236	10	0.644	11	0.603	11	0.0083	9
	G38	ICMX-207190	0.000436	5	1.19	5	1.17	5	0.00432	5
	G51	ICMX-207192	0.000311	7	0.826	7	0.822	7	0.00342	3
n327.11249	G1	ICMH-177111	2.69e-05	11	0.636	11	0.624	11	0.000239	1
	G15	ICMX-207076	4.36e-05	6	1.03	4	1	4	0.00205	11
	G18	ICMX-207094	6.16e-05	2	1.38	2	1.37	2	0.00104	5
	G23	ICMX-207136	7.08e-05	1	1.59	1	1.58	1	0.00134	9
	G24	ICMX-207137	4.4e-05	4	1.01	5	1	5	0.00119	6
	G3	ICMX-207207	4.37e-05	5	1.01	6	0.993	6	0.00135	10
	G31	ICMX-207171	3.75e-05	7	0.844	7	0.84	7	0.00057	2
	G32	ICMX-207181	3.71e-05	8	0.835	8	0.829	8	0.000913	4
	G33	ICMX-207183	2.87e-05	10	0.665	10	0.652	10	0.00122	8
	G38	ICMX-207190	3.58e-05	9	0.806	9	0.802	9	0.000852	3
	G51	ICMX-207192	5.33e-05	3	1.2	3	1.18	3	0.00122	7
n256.05936	G1	ICMH-177111	3.58e-05	8	0.901	8	0.899	8	5.6e-05	1
	G15	ICMX-207076	4.74e-05	3	1.2	3	1.19	3	0.00152	9
	G18	ICMX-207094	5.15e-05	2	1.28	2	1.27	2	0.000929	5
	G23	ICMX-207136	5.3e-05	1	1.33	1	1.32	1	0.00169	10
	G24	ICMX-207137	3.87e-05	5	0.974	6	0.971	5	0.000563	4
	G3	ICMX-207207	3.18e-05	10	0.802	10	0.799	10	0.000445	3
	G31	ICMX-207171	4.12e-05	4	1.05	4	1.03	4	0.00105	7
	G32	ICMX-207181	3.84e-05	6	0.98	5	0.967	6	0.00107	8
	G33	ICMX-207183	3.43e-05	9	0.849	9	0.832	9	0.00193	11
	G38	ICMX-207190	2.9e-05	11	0.733	11	0.731	11	0.000411	2
	G51	ICMX-207192	3.65e-05	7	0.904	7	0.9	7	0.000945	6
n380.1561	G1	ICMH-177111	0.000431	5	1.01	5	1	5	0.00188	1
	G15	ICMX-207076	0.000377	9	0.893	9	0.887	9	0.00306	5
	G18	ICMX-207094	0.000346	11	0.809	11	0.807	11	0.00238	4
	G23	ICMX-207136	0.000355	10	0.83	10	0.829	10	0.00209	3
	G24	ICMX-207137	0.000439	4	1.03	4	1.02	4	0.00321	7
	G3	ICMX-207207	0.000423	6	0.99	6	0.988	6	0.00195	2
	G31	ICMX-207171	0.000414	7	0.977	7	0.966	7	0.00558	11
	G32	ICMX-207181	0.00046	3	1.08	3	1.07	3	0.00358	9
	G33	ICMX-207183	0.000393	8	0.925	8	0.92	8	0.00338	8
	G38	ICMX-207190	0.000539	1	1.26	1	1.26	1	0.00321	6
	G51	ICMX-207192	0.000509	2	1.2	2	1.19	2	0.0045	10
p204.10138	G1	ICMH-177111	7.15e-05	10	0.882	10	0.88	10	0.00099	5
	G15	ICMX-207076	9.22e-05	2	1.15	2	1.14	2	0.00302	11
	G18	ICMX-207094	9.69e-05	1	1.2	1	1.2	1	0.00167	9
	G23	ICMX-207136	9.12e-05	3	1.12	3	1.12	3	0.000674	1
	G24	ICMX-207137	8.11e-05	5	0.997	5	0.99	5	0.000896	3
	G3	ICMX-207207	7.86e-05	7	0.98	6	0.965	7	0.0026	10
	G31	ICMX-207171	8.14e-05	4	1.01	4	0.994	4	0.00135	7
	G32	ICMX-207181	7.31e-05	9	0.906	9	0.9	9	0.00137	8
	G33	ICMX-207183	7.52e-05	8	0.925	8	0.919	8	0.000981	4
	G38	ICMX-207190	7.01e-05	11	0.86	11	0.859	11	0.000883	2
	G51	ICMX-207192	7.89e-05	6	0.968	7	0.965	6	0.000997	6
p665.16705	G1	ICMH-177111	0.00159	2	1.09	2	1.08	2	0.00706	10
	G15	ICMX-207076	0.00166	1	1.14	1	1.13	1	0.0077	11
	G18	ICMX-207094	0.00157	3	1.07	3	1.07	3	0.00298	4
	G23	ICMX-207136	0.00153	4	1.04	4	1.04	4	0.00232	1
	G24	ICMX-207137	0.00148	5	1.01	5	1.01	5	0.00287	2
	G3	ICMX-207207	0.00141	8	0.964	8	0.963	8	0.00362	7
	G31	ICMX-207171	0.00146	6	0.999	6	0.996	6	0.00638	9
	G32	ICMX-207181	0.00138	9	0.947	9	0.945	9	0.00296	3
	G33	ICMX-207183	0.00127	11	0.865	11	0.863	11	0.00403	8
	G38	ICMX-207190	0.00142	7	0.972	7	0.97	7	0.00342	5
	G51	ICMX-207192	0.00133	10	0.908	10	0.907	10	0.00344	6
p156.04158	G1	ICMH-177111	0.00437	2	1.21	2	1.21	2	0.00379	2
	G15	ICMX-207076	0.00307	9	0.853	9	0.849	9	0.00842	6
	G18	ICMX-207094	0.00351	5	0.976	5	0.967	5	0.0134	8
	G23	ICMX-207136	0.00312	8	0.869	8	0.865	8	0.00834	5
	G24	ICMX-207137	0.00299	10	0.825	10	0.824	10	0.00553	3
	G3	ICMX-207207	0.00318	7	0.881	7	0.88	7	0.00131	1
	G31	ICMX-207171	0.00338	6	0.951	6	0.939	6	0.0173	11
	G32	ICMX-207181	0.00294	11	0.81	11	0.808	11	0.00743	4
	G33	ICMX-207183	0.00425	3	1.18	3	1.17	3	0.0136	9
	G38	ICMX-207190	0.00382	4	1.05	4	1.05	4	0.01	7
	G51	ICMX-207192	0.00504	1	1.4	1	1.4	1	0.0151	10
p72.08089	G1	ICMH-177111	0.000594	8	0.96	8	0.959	8	0.00225	4
	G15	ICMX-207076	0.000627	4	1.02	4	1.02	4	0.00221	3
	G18	ICMX-207094	0.000659	3	1.06	3	1.06	3	0.00202	2
	G23	ICMX-207136	0.000695	1	1.13	1	1.12	1	0.00533	10
	G24	ICMX-207137	0.00061	7	0.984	7	0.982	7	0.00234	5
	G3	ICMX-207207	0.000569	10	0.918	10	0.916	10	0.00281	8
	G31	ICMX-207171	0.000668	2	1.09	2	1.08	2	0.00724	11
	G32	ICMX-207181	0.000582	9	0.941	9	0.94	9	0.00241	6
	G33	ICMX-207183	0.000618	5	1	5	0.999	5	0.00316	9
	G38	ICMX-207190	0.000551	11	0.895	11	0.894	11	0.00132	1
	G51	ICMX-207192	0.000613	6	0.997	6	0.994	6	0.00263	7
p89.10734	G1	ICMH-177111	0.00019	9	0.792	9	0.783	9	0.00253	6
	G15	ICMX-207076	0.000235	5	1.02	5	1	5	0.00213	2
	G18	ICMX-207094	0.000295	2	1.25	2	1.23	2	0.00206	1
	G23	ICMX-207136	0.000351	1	1.53	1	1.5	1	0.00736	10
	G24	ICMX-207137	0.000256	3	1.07	4	1.05	4	0.00213	3
	G3	ICMX-207207	0.000212	6	0.907	7	0.876	7	0.00383	9
	G31	ICMX-207171	0.000248	4	1.2	3	1.08	3	0.0105	11
	G32	ICMX-207181	0.000182	10	0.773	10	0.765	10	0.00217	4
	G33	ICMX-207183	0.000209	7	0.912	6	0.882	6	0.00378	8
	G38	ICMX-207190	0.000163	11	0.707	11	0.694	11	0.00258	7
	G51	ICMX-207192	0.000202	8	0.85	8	0.84	8	0.0022	5
p596.16833	G1	ICMH-177111	6.19e-05	1	1.76	1	1.7	2	0.00174	7
	G15	ICMX-207076	5.46e-05	3	1.58	3	1.54	3	0.00194	10
	G18	ICMX-207094	-6.72e-06	11	0.365	10	-0.691	11	0.0013	5
	G23	ICMX-207136	2.32e-05	6	0.785	6	0.758	6	0.000866	1
	G24	ICMX-207137	6.1e-05	2	1.75	2	1.7	1	0.00198	11
	G3	ICMX-207207	1.31e-05	9	0.498	8	0.446	8	0.00175	8
	G31	ICMX-207171	2.2e-05	7	0.713	7	0.692	7	0.00101	2
	G32	ICMX-207181	5.36e-05	4	1.56	4	1.53	4	0.0011	4
	G33	ICMX-207183	1.66e-05	8	0.212	11	0.359	9	0.00182	9
	G38	ICMX-207190	4.5e-05	5	1.32	5	1.31	5	0.00138	6
	G51	ICMX-207192	7.57e-06	10	0.465	9	0.314	10	0.00109	3
p156.04158	G1	ICMH-177111	0.00437	2	1.21	2	1.21	2	0.00379	2
	G15	ICMX-207076	0.00307	9	0.853	9	0.849	9	0.00842	6
	G18	ICMX-207094	0.00351	5	0.976	5	0.967	5	0.0134	8
	G23	ICMX-207136	0.00312	8	0.869	8	0.865	8	0.00834	5
	G24	ICMX-207137	0.00299	10	0.825	10	0.824	10	0.00553	3
	G3	ICMX-207207	0.00318	7	0.881	7	0.88	7	0.00131	1
	G31	ICMX-207171	0.00338	6	0.951	6	0.939	6	0.0173	11
	G32	ICMX-207181	0.00294	11	0.81	11	0.808	11	0.00743	4
	G33	ICMX-207183	0.00425	3	1.18	3	1.17	3	0.0136	9
	G38	ICMX-207190	0.00382	4	1.05	4	1.05	4	0.01	7
	G51	ICMX-207192	0.00504	1	1.4	1	1.4	1	0.0151	10
p158.03967	G1	ICMH-177111	0.000245	2	1.23	2	1.23	2	0.00111	3
	G15	ICMX-207076	0.000168	9	0.848	9	0.844	9	0.00199	4
	G18	ICMX-207094	0.000192	5	0.966	5	0.956	5	0.00311	8
	G23	ICMX-207136	0.000174	7	0.879	7	0.874	7	0.00208	6
	G24	ICMX-207137	0.000162	10	0.807	10	0.806	10	0.000961	2
	G3	ICMX-207207	0.000172	8	0.866	8	0.864	8	0.000282	1
	G31	ICMX-207171	0.000184	6	0.933	6	0.922	6	0.0037	10
	G32	ICMX-207181	0.000158	11	0.787	11	0.785	11	0.00206	5
	G33	ICMX-207183	0.000235	3	1.18	3	1.17	3	0.00326	9
	G38	ICMX-207190	0.000212	4	1.06	4	1.05	4	0.00209	7
	G51	ICMX-207192	0.000286	1	1.44	1	1.44	1	0.00441	11
p160.03647	G1	ICMH-177111	0.000183	10	0.814	10	0.812	10	0.000266	1
	G15	ICMX-207076	0.000247	4	1.09	4	1.09	4	0.0015	5
	G18	ICMX-207094	0.000195	9	0.861	9	0.856	9	0.00252	11
	G23	ICMX-207136	0.000204	8	0.901	8	0.899	8	0.00176	6
	G24	ICMX-207137	0.000282	1	1.24	1	1.24	1	0.00249	9
	G3	ICMX-207207	0.000212	7	0.944	7	0.941	7	0.00141	3
	G31	ICMX-207171	0.000169	11	0.746	11	0.745	11	0.00126	2
	G32	ICMX-207181	0.000263	3	1.17	3	1.16	3	0.00231	7
	G33	ICMX-207183	0.00024	5	1.07	5	1.06	5	0.00251	10
	G38	ICMX-207190	0.000266	2	1.18	2	1.18	2	0.00234	8
	G51	ICMX-207192	0.000222	6	0.989	6	0.986	6	0.00147	4
p72.08089	G1	ICMH-177111	0.000594	8	0.96	8	0.959	8	0.00225	4
	G15	ICMX-207076	0.000627	4	1.02	4	1.02	4	0.00221	3
	G18	ICMX-207094	0.000659	3	1.06	3	1.06	3	0.00202	2
	G23	ICMX-207136	0.000695	1	1.13	1	1.12	1	0.00533	10
	G24	ICMX-207137	0.00061	7	0.984	7	0.982	7	0.00234	5
	G3	ICMX-207207	0.000569	10	0.918	10	0.916	10	0.00281	8
	G31	ICMX-207171	0.000668	2	1.09	2	1.08	2	0.00724	11
	G32	ICMX-207181	0.000582	9	0.941	9	0.94	9	0.00241	6
	G33	ICMX-207183	0.000618	5	1	5	0.999	5	0.00316	9
	G38	ICMX-207190	0.000551	11	0.895	11	0.894	11	0.00132	1
	G51	ICMX-207192	0.000613	6	0.997	6	0.994	6	0.00263	7
p689.20892	G1	ICMH-177111	0.000506	3	1.09	3	1.09	3	0.00243	4
	G15	ICMX-207076	0.000464	6	1	6	1	6	0.00286	5
	G18	ICMX-207094	0.000374	11	0.809	11	0.805	11	0.00309	7
	G23	ICMX-207136	0.000375	10	0.813	10	0.808	10	0.00328	8
	G24	ICMX-207137	0.00045	8	0.974	8	0.969	8	0.00352	10
	G3	ICMX-207207	0.000457	7	0.985	7	0.983	7	0.00198	2
	G31	ICMX-207171	0.000478	4	1.04	4	1.03	4	0.00206	3
	G32	ICMX-207181	0.000411	9	0.891	9	0.887	9	0.00289	6
	G33	ICMX-207183	0.000468	5	1.01	5	1	5	0.00339	9
	G38	ICMX-207190	0.000601	1	1.3	1	1.29	1	0.00436	11
	G51	ICMX-207192	0.000507	2	1.09	2	1.09	2	0.000685	1
p705.1828	G1	ICMH-177111	0.00313	3	1.07	3	1.07	3	0.00446	5
	G15	ICMX-207076	0.00275	8	0.943	8	0.942	8	0.00504	6
	G18	ICMX-207094	0.0025	10	0.86	10	0.86	10	0.00316	2
	G23	ICMX-207136	0.00237	11	0.814	11	0.813	11	0.00207	1
	G24	ICMX-207137	0.00266	9	0.913	9	0.912	9	0.00514	7
	G3	ICMX-207207	0.00286	7	0.985	7	0.984	6	0.00549	8
	G31	ICMX-207171	0.00296	5	1.02	5	1.02	5	0.00417	3
	G32	ICMX-207181	0.00287	6	0.986	6	0.984	7	0.00775	11
	G33	ICMX-207183	0.00304	4	1.04	4	1.04	4	0.00422	4
	G38	ICMX-207190	0.00359	1	1.23	1	1.23	1	0.00569	9
	G51	ICMX-207192	0.00328	2	1.13	2	1.13	2	0.0065	10
p177.05414	G1	ICMH-177111	0.000148	10	0.868	10	0.867	10	0.000964	3
	G15	ICMX-207076	0.000174	5	1.02	5	1.02	5	0.00126	7
	G18	ICMX-207094	0.000208	2	1.21	2	1.21	2	0.00103	4
	G23	ICMX-207136	0.00021	1	1.23	1	1.22	1	0.0013	8
	G24	ICMX-207137	0.00018	3	1.05	3	1.05	3	0.00189	9
	G3	ICMX-207207	0.000164	7	0.96	7	0.958	7	0.00112	6
	G31	ICMX-207171	0.000177	4	1.05	4	1.04	4	0.0033	11
	G32	ICMX-207181	0.000157	8	0.923	8	0.922	8	0.000653	1
	G33	ICMX-207183	0.000164	6	0.969	6	0.96	6	0.00319	10
	G38	ICMX-207190	0.000139	11	0.819	11	0.818	11	0.000796	2
	G51	ICMX-207192	0.000153	9	0.895	9	0.894	9	0.00105	5
p138.05461	G1	ICMH-177111	0.00257	10	0.827	10	0.825	10	0.00272	1
	G15	ICMX-207076	0.00318	6	1.02	5	1.02	5	0.00526	4
	G18	ICMX-207094	0.00305	7	0.972	7	0.966	8	0.0102	10
	G23	ICMX-207136	0.00305	8	0.972	8	0.969	7	0.00518	3
	G24	ICMX-207137	0.00364	1	1.17	1	1.16	1	0.00915	8
	G3	ICMX-207207	0.00276	9	0.895	9	0.89	9	0.00625	6
	G31	ICMX-207171	0.00254	11	0.817	11	0.811	11	0.0104	11
	G32	ICMX-207181	0.00361	2	1.15	2	1.15	2	0.00805	7
	G33	ICMX-207183	0.0033	4	1.06	4	1.06	4	0.00538	5
	G38	ICMX-207190	0.00339	3	1.09	3	1.09	3	0.00924	9
	G51	ICMX-207192	0.00318	5	1.02	6	1.02	6	0.00464	2
p139.0578	G1	ICMH-177111	0.00019	10	0.84	10	0.839	10	0.000957	1
	G15	ICMX-207076	0.000227	6	1.01	6	1.01	6	0.00124	3
	G18	ICMX-207094	0.000219	7	0.964	7	0.962	7	0.00199	10
	G23	ICMX-207136	0.000214	8	0.942	8	0.941	8	0.00165	7
	G24	ICMX-207137	0.000258	2	1.14	2	1.14	2	0.00126	4
	G3	ICMX-207207	0.000209	9	0.928	9	0.926	9	0.0011	2
	G31	ICMX-207171	0.000189	11	0.834	11	0.833	11	0.00171	8
	G32	ICMX-207181	0.000262	1	1.15	1	1.15	1	0.00243	11
	G33	ICMX-207183	0.000237	4	1.05	4	1.05	4	0.00139	6
	G38	ICMX-207190	0.000249	3	1.1	3	1.1	3	0.00199	9
	G51	ICMX-207192	0.000236	5	1.04	5	1.04	5	0.00135	5
p160.03647	G1	ICMH-177111	0.000183	10	0.814	10	0.812	10	0.000266	1
	G15	ICMX-207076	0.000247	4	1.09	4	1.09	4	0.0015	5
	G18	ICMX-207094	0.000195	9	0.861	9	0.856	9	0.00252	11
	G23	ICMX-207136	0.000204	8	0.901	8	0.899	8	0.00176	6
	G24	ICMX-207137	0.000282	1	1.24	1	1.24	1	0.00249	9
	G3	ICMX-207207	0.000212	7	0.944	7	0.941	7	0.00141	3
	G31	ICMX-207171	0.000169	11	0.746	11	0.745	11	0.00126	2
	G32	ICMX-207181	0.000263	3	1.17	3	1.16	3	0.00231	7
	G33	ICMX-207183	0.00024	5	1.07	5	1.06	5	0.00251	10
	G38	ICMX-207190	0.000266	2	1.18	2	1.18	2	0.00234	8
	G51	ICMX-207192	0.000222	6	0.989	6	0.986	6	0.00147	4
p171.14864	G1	ICMH-177111	1.33e-05	5	0.956	5	0.943	5	0.00065	5
	G15	ICMX-207076	1.46e-05	3	1.04	3	1.02	3	0.000764	8
	G18	ICMX-207094	1.87e-05	2	1.34	2	1.34	2	0.000758	7
	G23	ICMX-207136	1.27e-05	7	0.909	7	0.903	7	0.000392	2
	G24	ICMX-207137	1.42e-05	4	1.02	4	0.995	4	0.000309	1
	G3	ICMX-207207	1.1e-05	8	0.79	9	0.721	10	0.00189	10
	G31	ICMX-207171	1.29e-05	6	0.942	6	0.928	6	0.000519	4
	G32	ICMX-207181	9.3e-06	11	0.668	11	0.654	11	0.000966	9
	G33	ICMX-207183	2.09e-05	1	1.75	1	1.62	1	0.00457	11
	G38	ICMX-207190	1.07e-05	10	0.804	8	0.787	8	0.000434	3
	G51	ICMX-207192	1.09e-05	9	0.781	10	0.774	9	0.000689	6
p176.01033	G1	ICMH-177111	0.000478	10	0.815	10	0.813	10	0.00113	1
	G15	ICMX-207076	0.00061	5	1.04	5	1.04	5	0.00253	5
	G18	ICMX-207094	0.00056	7	0.951	7	0.947	7	0.0041	10
	G23	ICMX-207136	0.00054	8	0.921	8	0.917	8	0.00214	3
	G24	ICMX-207137	0.000683	2	1.16	2	1.16	2	0.00221	4
	G3	ICMX-207207	0.000519	9	0.881	9	0.879	9	0.00349	8
	G31	ICMX-207171	0.000444	11	0.753	11	0.752	11	0.00279	7
	G32	ICMX-207181	0.000713	1	1.21	1	1.21	1	0.00482	11
	G33	ICMX-207183	0.000665	4	1.13	4	1.13	4	0.00138	2
	G38	ICMX-207190	0.000665	3	1.13	3	1.13	3	0.00357	9
	G51	ICMX-207192	0.000594	6	1.01	6	1.01	6	0.00266	6
p110.06004	G1	ICMH-177111	3.81e-05	11	0.877	11	0.876	11	0.000371	2
	G15	ICMX-207076	4.42e-05	6	1.02	6	1.02	6	0.000567	4
	G18	ICMX-207094	4.14e-05	7	0.948	7	0.945	7	0.000861	7
	G23	ICMX-207136	4.07e-05	8	0.932	8	0.931	8	0.000324	1
	G24	ICMX-207137	4.86e-05	2	1.12	2	1.12	2	0.000916	8
	G3	ICMX-207207	3.92e-05	9	0.911	9	0.907	9	0.000762	6
	G31	ICMX-207171	3.84e-05	10	0.889	10	0.883	10	0.00118	11
	G32	ICMX-207181	5.04e-05	1	1.16	1	1.15	1	0.00118	10
	G33	ICMX-207183	4.48e-05	5	1.03	5	1.03	5	0.000761	5
	G38	ICMX-207190	4.57e-05	4	1.06	4	1.05	4	0.000959	9
	G51	ICMX-207192	4.63e-05	3	1.06	3	1.06	3	0.00049	3
p221.12808	G1	ICMH-177111	2.98e-05	8	0.888	8	0.881	7	0.000459	1
	G15	ICMX-207076	4.06e-05	2	1.23	2	1.21	2	0.00252	11
	G18	ICMX-207094	4.49e-05	1	1.34	1	1.33	1	0.00156	10
	G23	ICMX-207136	3.87e-05	3	1.15	3	1.14	3	0.000584	2
	G24	ICMX-207137	3.52e-05	4	1.04	4	1.03	4	0.000929	7
	G3	ICMX-207207	2.99e-05	7	0.885	9	0.871	8	0.00151	9
	G31	ICMX-207171	3.32e-05	5	0.985	5	0.969	5	0.000886	5
	G32	ICMX-207181	3.08e-05	6	0.915	6	0.91	6	0.000647	3
	G33	ICMX-207183	2.96e-05	9	0.892	7	0.871	9	0.00136	8
	G38	ICMX-207190	2.92e-05	10	0.864	10	0.859	10	0.000885	4
	G51	ICMX-207192	2.72e-05	11	0.815	11	0.804	11	0.000924	6
p120.04417	G1	ICMH-177111	4.67e-05	1	1.37	1	1.36	1	0.00179	11
	G15	ICMX-207076	3.81e-05	2	1.13	2	1.12	2	0.00157	10
	G18	ICMX-207094	3.36e-05	6	0.987	6	0.984	6	0.000524	3
	G23	ICMX-207136	3.55e-05	4	1.04	4	1.04	4	0.000778	6
	G24	ICMX-207137	3.61e-05	3	1.05	3	1.05	3	0.000755	5
	G3	ICMX-207207	3e-05	9	0.875	9	0.873	9	0.000529	4
	G31	ICMX-207171	2.91e-05	10	0.861	10	0.857	10	0.000504	2
	G32	ICMX-207181	3.12e-05	8	0.912	8	0.906	8	0.000834	7
	G33	ICMX-207183	2.89e-05	11	0.848	11	0.835	11	0.00145	9
	G38	ICMX-207190	3.18e-05	7	0.923	7	0.917	7	0.00124	8
	G51	ICMX-207192	3.45e-05	5	1	5	1	5	0.000278	1
p345.10172	G1	ICMH-177111	0.000139	6	0.996	6	0.994	6	0.000798	1
	G15	ICMX-207076	0.000122	9	0.884	9	0.872	9	0.00187	6
	G18	ICMX-207094	0.000118	10	0.846	10	0.839	10	0.00136	3
	G23	ICMX-207136	0.000111	11	0.793	11	0.788	11	0.00154	4
	G24	ICMX-207137	0.000138	7	0.984	7	0.973	7	0.00238	11
	G3	ICMX-207207	0.000143	4	1.01	5	1	5	0.00201	9
	G31	ICMX-207171	0.000146	3	1.05	3	1.04	3	0.00226	10
	G32	ICMX-207181	0.000142	5	1.03	4	1.02	4	0.00199	8
	G33	ICMX-207183	0.000134	8	0.958	8	0.949	8	0.00195	7
	G38	ICMX-207190	0.000179	1	1.27	1	1.27	1	0.00128	2
	G51	ICMX-207192	0.000165	2	1.18	2	1.17	2	0.00183	5
p94.06503	G1	ICMH-177111	0.000117	10	0.823	10	0.821	10	0.000508	1
	G15	ICMX-207076	0.000149	5	1.05	5	1.05	5	0.00119	3
	G18	ICMX-207094	0.00013	7	0.907	7	0.897	7	0.00265	10
	G23	ICMX-207136	0.000127	8	0.89	8	0.888	8	0.0016	8
	G24	ICMX-207137	0.000168	2	1.18	3	1.17	3	0.00129	5
	G3	ICMX-207207	0.000121	9	0.873	9	0.864	9	0.00125	4
	G31	ICMX-207171	0.00011	11	0.775	11	0.774	11	0.00154	7
	G32	ICMX-207181	0.000173	1	1.21	1	1.21	1	0.00146	6
	G33	ICMX-207183	0.000155	4	1.08	4	1.08	4	0.00112	2
	G38	ICMX-207190	0.000168	3	1.2	2	1.19	2	0.00344	11
	G51	ICMX-207192	0.00014	6	1	6	0.995	6	0.00197	9
p124.07535	G1	ICMH-177111	9.84e-05	10	0.831	10	0.829	10	0.000678	1
	G15	ICMX-207076	0.000119	6	1.01	6	1.01	6	0.00113	5
	G18	ICMX-207094	0.000114	7	0.956	7	0.947	7	0.00218	11
	G23	ICMX-207136	0.000113	8	0.943	8	0.94	8	0.00086	3
	G24	ICMX-207137	0.000141	1	1.18	1	1.18	1	0.0019	10
	G3	ICMX-207207	0.00011	9	0.942	9	0.933	9	0.00179	8
	G31	ICMX-207171	9.72e-05	11	0.819	11	0.814	11	0.00179	7
	G32	ICMX-207181	0.000136	2	1.14	2	1.13	2	0.00143	6
	G33	ICMX-207183	0.000124	4	1.05	4	1.05	4	0.000884	4
	G38	ICMX-207190	0.00013	3	1.1	3	1.1	3	0.00186	9
	G51	ICMX-207192	0.000121	5	1.02	5	1.02	5	0.000818	2
